# Supplementary material for: Bis(butyl­triethyl­ammonium) di-μ-bromido-bis­[dibromido­mercurate(II)]
Source: Acta Crystallogr Sect E Struct Rep Online. 2012 Apr 21;68(Pt 5):m657. doi: 10.1107/S1600536812017011 (PMC3344377; doi:10.1107/S1600536812017011)
Supplement: Supplementary file 1 [file e-68-0m657-sup1.cif]

##############################################################################
#                                                                            #
# This CIF contains the data in a paper accepted for publication in          #
# Acta Crystallographica Section E. It conforms to the requirements of       #
# Notes for Authors for Acta Crystallographica Section E, and has been       #
# peer reviewed under the auspices of the IUCr Commission on Journals.       #
#                                                                            #
# Full details of the Crystallographic Information File format               #
# are given in the paper "The Crystallographic Information File (CIF):       #
# a New Standard Archive File for Crystallography" by S. R. Hall, F. H.      #
# Allen and I. D. Brown [Acta Cryst. (1991), A47, 655-685].                  #
#                                                                            #
# The current version of the core CIF dictionary is obtainable from          #
# ftp://ftp.iucr.org/pub/cif_core.dic.                                       #
#                                                                            #
# Software is freely available for graphical display of the structure(s)     #
# in this CIF. For information consult the CIF software page                 #
# http://www.iucr.org/resources/cif/software.                                #
#                                                                            #
# This file may be used for bona fide research purposes within the           #
# scientific community so long as proper attribution is given to the journal # 
# article from which it was obtained.                                        #
#                                                                            #
##############################################################################
data_I
_audit_creation_method     SHELXL-97
_chemical_name_systematic
;
Butyltriethylammonium di-\m-bromido-bis[dibromidomercurate(II)]
;
_chemical_name_common     ?
_chemical_formula_moiety     '2(C10 H24 N +), Br6 Hg2 2-'
_chemical_formula_sum     'C20 H48 Br6 Hg2 N2'
_chemical_formula_iupac     '(C10 H24 N)2 [Hg2 Br6]'
_chemical_formula_weight     1197.24
_chemical_melting_point     ?
_symmetry_cell_setting     triclinic
_symmetry_space_group_name_H-M     'P -1'
_symmetry_space_group_name_Hall     '-P 1'
loop_
    _symmetry_equiv_pos_as_xyz
    'x, y, z'
    '-x, -y, -z'
_cell_length_a     7.6372(15)
_cell_length_b     10.318(2)
_cell_length_c     11.185(2)
_cell_angle_alpha     76.70(3)
_cell_angle_beta     72.22(3)
_cell_angle_gamma     85.57(3)
_cell_volume     816.8(3)
_cell_formula_units_Z     1
_cell_measurement_reflns_used     ?
_cell_measurement_theta_min     3.11
_cell_measurement_theta_max     26
_cell_measurement_temperature     293(2)
_exptl_crystal_description     block
_exptl_crystal_colour     colorless
_exptl_crystal_size_max     0.28
_exptl_crystal_size_mid     0.24
_exptl_crystal_size_min     0.20
_exptl_crystal_density_diffrn     2.434
_exptl_crystal_density_meas     ?
_exptl_crystal_density_method     'not measured'
_exptl_crystal_F_000     552
_exptl_absorpt_coefficient_mu     16.735
_exptl_absorpt_correction_type     multi-scan
_exptl_absorpt_process_details     '(CrystalClear; Rigaku, 2005)'
_exptl_absorpt_correction_T_min     0.013
_exptl_absorpt_correction_T_max     0.035
_exptl_special_details     ?
_diffrn_ambient_temperature     293(2)
_diffrn_radiation_type     MoK\a
_diffrn_radiation_wavelength     0.71073
_diffrn_radiation_source     'fine-focus sealed tube'
_diffrn_radiation_monochromator     graphite
_diffrn_measurement_device_type     'Rigaku Mercury2'
_diffrn_measurement_method     'CCD_Profile_fitting'
_diffrn_detector_area_resol_mean     13.6612
_diffrn_reflns_number     7659
_diffrn_reflns_av_R_equivalents     0.0531
_diffrn_reflns_av_sigmaI/netI     0.0650
_diffrn_reflns_theta_min     3.11
_diffrn_reflns_theta_max     26.00
_diffrn_reflns_theta_full     26.00
_diffrn_measured_fraction_theta_max     0.997
_diffrn_measured_fraction_theta_full     0.997
_diffrn_reflns_limit_h_min     -9
_diffrn_reflns_limit_h_max     9
_diffrn_reflns_limit_k_min     -12
_diffrn_reflns_limit_k_max     12
_diffrn_reflns_limit_l_min     -13
_diffrn_reflns_limit_l_max     13
_diffrn_standards_number     ?
_diffrn_standards_interval_count     ?
_diffrn_standards_interval_time     ?
_diffrn_standards_decay_%     ?
_refine_special_details
;
Refinement of <i>F</i>^2^ against ALL reflections. The weighted <i>R</i>-factor
<i>wR</i> and goodness of fit <i>S</i> are based on <i>F</i>^2^, conventional
<i>R</i>-factors <i>R</i> are based on <i>F</i>, with <i>F</i> set to zero for
negative <i>F</i>^2^. The threshold expression of <i>F</i>^2^ >
\s(<i>F</i>^2^) is used only for calculating <i>R</i>-factors(gt) <i>etc</i>.
and is not relevant to the choice of reflections for refinement.
<i>R</i>-factors based on <i>F</i>^2^ are statistically about twice as large
as those based on <i>F</i>, and <i>R</i>- factors based on ALL data will be
even larger.
;
_reflns_number_total     3209
_reflns_number_gt     2596
_reflns_threshold_expression     I>2\s(I)
_refine_ls_structure_factor_coef     Fsqd
_refine_ls_matrix_type     full
_refine_ls_R_factor_all     0.0733
_refine_ls_R_factor_gt     0.0558
_refine_ls_wR_factor_gt     0.1408
_refine_ls_wR_factor_ref     0.1506
_refine_ls_goodness_of_fit_ref     1.047
_refine_ls_restrained_S_all     1.047
_refine_ls_number_reflns     3209
_refine_ls_number_parameters     141
_refine_ls_number_restraints     0
_refine_ls_hydrogen_treatment     constr
_refine_ls_weighting_scheme     calc
_refine_ls_weighting_details
        'calc w=1/[\s^2^(Fo^2^)+(0.0572P)^2^+12.6923P] where P=(Fo^2^+2Fc^2^)/3'
_atom_sites_solution_hydrogens     geom
_atom_sites_solution_primary     direct
_atom_sites_solution_secondary     difmap
_refine_ls_shift/su_max     0.000
_refine_ls_shift/su_mean     0.000
_refine_diff_density_max     1.269
_refine_diff_density_min     -1.825
_refine_ls_extinction_method     'SHELXL97 (Sheldrick, 2008)'
_refine_ls_extinction_coef     0.0069(8)
_refine_ls_extinction_expression
                                  'Fc^*^=kFc[1+0.001xFc^2^\l^3^/sin(2\q)]^-1/4^'
loop_
    _atom_type_symbol
    _atom_type_description
    _atom_type_scat_dispersion_real
    _atom_type_scat_dispersion_imag
    _atom_type_scat_source
    'C' 'C' 0.0033 0.0016
                         'International Tables Vol C Tables 4.2.6.8 and 6.1.1.4'
    'H' 'H' 0.0000 0.0000
                         'International Tables Vol C Tables 4.2.6.8 and 6.1.1.4'
    'N' 'N' 0.0061 0.0033
                         'International Tables Vol C Tables 4.2.6.8 and 6.1.1.4'
    'Br' 'Br' -0.2901 2.4595
                         'International Tables Vol C Tables 4.2.6.8 and 6.1.1.4'
    'Hg' 'Hg' -2.3894 9.2266
                         'International Tables Vol C Tables 4.2.6.8 and 6.1.1.4'
_computing_data_collection     'CrystalClear (Rigaku, 2005)'
_computing_cell_refinement     'CrystalClear (Rigaku, 2005)'
_computing_data_reduction     'CrystalClear (Rigaku, 2005)'
_computing_structure_solution     'SHELXS97 (Sheldrick, 2008)'
_computing_structure_refinement     'SHELXL97 (Sheldrick, 2008)'
_computing_molecular_graphics     'SHELXTL (Sheldrick, 2008)'
_computing_publication_material     'SHELXTL (Sheldrick, 2008)'
loop_
    _atom_site_type_symbol
    _atom_site_label
    _atom_site_fract_x
    _atom_site_fract_y
    _atom_site_fract_z
    _atom_site_U_iso_or_equiv
    _atom_site_adp_type
    _atom_site_calc_flag
    _atom_site_refinement_flags
    _atom_site_occupancy
    _atom_site_symmetry_multiplicity
    _atom_site_disorder_assembly
    _atom_site_disorder_group
    Hg Hg1 0.46437(8) 0.89173(5) 0.16554(5) 0.0447(3) Uani d . 1 1 . .
    Br Br1 0.2377(2) 1.01250(17) 0.02768(16) 0.0588(4) Uani d . 1 1 . .
    Br Br2 0.4361(3) 1.01131(17) 0.34093(17) 0.0650(5) Uani d . 1 1 . .
    Br Br3 0.4370(3) 0.64383(15) 0.20690(19) 0.0661(5) Uani d . 1 1 . .
    N N1 0.0814(15) 0.6872(9) 0.7024(10) 0.034(2) Uani d . 1 1 . .
    C C7 0.0311(17) 0.7828(12) 0.5918(12) 0.036(3) Uani d . 1 1 . .
    H H7A -0.0722 0.8369 0.6282 0.043 Uiso calc R 1 1 . .
    H H7B 0.1340 0.8421 0.5455 0.043 Uiso calc R 1 1 . .
    C C5 0.2418(18) 0.5990(12) 0.6507(14) 0.042(3) Uani d . 1 1 . .
    H H5A 0.2652 0.5351 0.7228 0.051 Uiso calc R 1 1 . .
    H H5B 0.2068 0.5495 0.5978 0.051 Uiso calc R 1 1 . .
    C C8 -0.018(2) 0.7233(13) 0.4966(14) 0.047(3) Uani d . 1 1 . .
    H H8A -0.1218 0.6645 0.5409 0.056 Uiso calc R 1 1 . .
    H H8B 0.0852 0.6705 0.4573 0.056 Uiso calc R 1 1 . .
    C C9 -0.066(2) 0.8301(14) 0.3919(14) 0.047(3) Uani d . 1 1 . .
    H H9A -0.1715 0.8804 0.4318 0.056 Uiso calc R 1 1 . .
    H H9B 0.0364 0.8911 0.3512 0.056 Uiso calc R 1 1 . .
    C C3 0.128(2) 0.7737(13) 0.7835(13) 0.045(3) Uani d . 1 1 . .
    H H3A 0.2291 0.8319 0.7292 0.054 Uiso calc R 1 1 . .
    H H3B 0.0227 0.8295 0.8124 0.054 Uiso calc R 1 1 . .
    C C2 -0.080(2) 0.5964(13) 0.7817(13) 0.047(3) Uani d . 1 1 . .
    H H2A -0.1085 0.5471 0.7259 0.056 Uiso calc R 1 1 . .
    H H2B -0.0419 0.5323 0.8474 0.056 Uiso calc R 1 1 . .
    C C10 -0.109(2) 0.7763(16) 0.2901(15) 0.056(4) Uani d . 1 1 . .
    H H10A -0.0130 0.7158 0.2587 0.084 Uiso calc R 1 1 . .
    H H10B -0.1167 0.8485 0.2204 0.084 Uiso calc R 1 1 . .
    H H10C -0.2239 0.7302 0.3261 0.084 Uiso calc R 1 1 . .
    C C1 -0.249(2) 0.6613(15) 0.8449(17) 0.062(4) Uani d . 1 1 . .
    H H1A -0.2266 0.7043 0.9062 0.094 Uiso calc R 1 1 . .
    H H1B -0.3435 0.5958 0.8882 0.094 Uiso calc R 1 1 . .
    H H1C -0.2884 0.7264 0.7816 0.094 Uiso calc R 1 1 . .
    C C6 0.417(2) 0.6716(16) 0.5727(16) 0.059(4) Uani d . 1 1 . .
    H H6A 0.3979 0.7321 0.4985 0.088 Uiso calc R 1 1 . .
    H H6B 0.5118 0.6085 0.5455 0.088 Uiso calc R 1 1 . .
    H H6C 0.4543 0.7206 0.6241 0.088 Uiso calc R 1 1 . .
    C C4 0.181(3) 0.6951(17) 0.9002(17) 0.073(5) Uani d . 1 1 . .
    H H4A 0.0940 0.6253 0.9458 0.109 Uiso calc R 1 1 . .
    H H4B 0.1817 0.7534 0.9558 0.109 Uiso calc R 1 1 . .
    H H4C 0.3017 0.6570 0.8726 0.109 Uiso calc R 1 1 . .
loop_
    _atom_site_aniso_label
    _atom_site_aniso_U_11
    _atom_site_aniso_U_22
    _atom_site_aniso_U_33
    _atom_site_aniso_U_12
    _atom_site_aniso_U_13
    _atom_site_aniso_U_23
    Hg1 0.0577(4) 0.0362(3) 0.0401(3) -0.0008(2) -0.0150(2) -0.0074(2)
    Br1 0.0477(8) 0.0687(10) 0.0574(10) 0.0021(7) -0.0160(7) -0.0090(8)
    Br2 0.0730(11) 0.0624(10) 0.0602(10) -0.0025(8) -0.0153(8) -0.0200(8)
    Br3 0.0729(11) 0.0390(8) 0.0865(12) -0.0005(7) -0.0275(9) -0.0085(8)
    N1 0.050(6) 0.019(4) 0.034(5) -0.002(4) -0.012(5) -0.004(4)
    C7 0.040(7) 0.034(6) 0.035(7) -0.005(5) -0.011(6) -0.008(5)
    C5 0.040(7) 0.031(6) 0.054(8) 0.009(5) -0.020(6) -0.002(6)
    C8 0.056(8) 0.030(6) 0.054(9) -0.004(6) -0.021(7) -0.003(6)
    C9 0.044(7) 0.044(7) 0.046(8) 0.004(6) -0.017(6) 0.005(6)
    C3 0.059(8) 0.036(7) 0.042(8) -0.015(6) -0.016(7) -0.009(6)
    C2 0.059(9) 0.036(7) 0.040(8) -0.014(6) -0.013(7) 0.008(6)
    C10 0.060(9) 0.057(9) 0.059(10) -0.003(7) -0.035(8) -0.004(7)
    C1 0.056(9) 0.047(8) 0.068(11) -0.014(7) 0.009(8) -0.013(8)
    C6 0.054(9) 0.054(9) 0.063(10) 0.014(7) -0.016(8) -0.010(8)
    C4 0.110(15) 0.059(10) 0.058(10) -0.015(10) -0.048(11) 0.005(8)
_geom_special_details
;
All e.s.d.'s (except the e.s.d. in the dihedral angle between two l.s. planes)
are estimated using the full covariance matrix. The cell e.s.d.'s are taken
into account individually in the estimation of e.s.d.'s in distances, angles
and torsion angles; correlations between e.s.d.'s in cell parameters are only
used when they are defined by crystal symmetry. An approximate (isotropic)
treatment of cell e.s.d.'s is used for estimating e.s.d.'s involving l.s.
planes.
;
loop_
    _geom_bond_atom_site_label_1
    _geom_bond_atom_site_label_2
    _geom_bond_site_symmetry_2
    _geom_bond_distance
    _geom_bond_publ_flag
    Hg1 Br2 . 2.4963(18) y
    Hg1 Br3 . 2.5059(17) y
    Hg1 Br1 2_675 2.681(2) y
    Hg1 Br1 . 2.7092(19) y
    Br1 Hg1 2_675 2.681(2) ?
    N1 C5 . 1.517(16) ?
    N1 C7 . 1.524(15) ?
    N1 C2 . 1.522(16) ?
    N1 C3 . 1.538(15) ?
    C7 C8 . 1.492(18) ?
    C7 H7A . 0.9700 ?
    C7 H7B . 0.9700 ?
    C5 C6 . 1.50(2) ?
    C5 H5A . 0.9700 ?
    C5 H5B . 0.9700 ?
    C8 C9 . 1.526(18) ?
    C8 H8A . 0.9700 ?
    C8 H8B . 0.9700 ?
    C9 C10 . 1.50(2) ?
    C9 H9A . 0.9700 ?
    C9 H9B . 0.9700 ?
    C3 C4 . 1.52(2) ?
    C3 H3A . 0.9700 ?
    C3 H3B . 0.9700 ?
    C2 C1 . 1.46(2) ?
    C2 H2A . 0.9700 ?
    C2 H2B . 0.9700 ?
    C10 H10A . 0.9600 ?
    C10 H10B . 0.9600 ?
    C10 H10C . 0.9600 ?
    C1 H1A . 0.9600 ?
    C1 H1B . 0.9600 ?
    C1 H1C . 0.9600 ?
    C6 H6A . 0.9600 ?
    C6 H6B . 0.9600 ?
    C6 H6C . 0.9600 ?
    C4 H4A . 0.9600 ?
    C4 H4B . 0.9600 ?
    C4 H4C . 0.9600 ?
loop_
    _geom_angle_atom_site_label_1
    _geom_angle_atom_site_label_2
    _geom_angle_atom_site_label_3
    _geom_angle_site_symmetry_1
    _geom_angle_site_symmetry_3
    _geom_angle
    _geom_angle_publ_flag
    Br2 Hg1 Br3 . . 122.48(7) ?
    Br2 Hg1 Br1 . 2_675 107.16(6) ?
    Br3 Hg1 Br1 . 2_675 113.07(7) ?
    Br2 Hg1 Br1 . . 108.17(6) ?
    Br3 Hg1 Br1 . . 110.02(6) ?
    Br1 Hg1 Br1 2_675 . 91.47(5) n
    Hg1 Br1 Hg1 2_675 . 88.53(5) y
    C5 N1 C7 . . 110.3(9) ?
    C5 N1 C2 . . 107.3(9) ?
    C7 N1 C2 . . 109.7(10) ?
    C5 N1 C3 . . 111.9(10) ?
    C7 N1 C3 . . 106.6(8) ?
    C2 N1 C3 . . 111.1(10) ?
    C8 C7 N1 . . 117.3(10) ?
    C8 C7 H7A . . 108.0 ?
    N1 C7 H7A . . 108.0 ?
    C8 C7 H7B . . 108.0 ?
    N1 C7 H7B . . 108.0 ?
    H7A C7 H7B . . 107.2 ?
    C6 C5 N1 . . 114.9(11) ?
    C6 C5 H5A . . 108.5 ?
    N1 C5 H5A . . 108.5 ?
    C6 C5 H5B . . 108.5 ?
    N1 C5 H5B . . 108.5 ?
    H5A C5 H5B . . 107.5 ?
    C7 C8 C9 . . 111.7(11) ?
    C7 C8 H8A . . 109.3 ?
    C9 C8 H8A . . 109.3 ?
    C7 C8 H8B . . 109.3 ?
    C9 C8 H8B . . 109.3 ?
    H8A C8 H8B . . 107.9 ?
    C10 C9 C8 . . 114.1(12) ?
    C10 C9 H9A . . 108.7 ?
    C8 C9 H9A . . 108.7 ?
    C10 C9 H9B . . 108.7 ?
    C8 C9 H9B . . 108.7 ?
    H9A C9 H9B . . 107.6 ?
    C4 C3 N1 . . 114.4(11) ?
    C4 C3 H3A . . 108.7 ?
    N1 C3 H3A . . 108.7 ?
    C4 C3 H3B . . 108.7 ?
    N1 C3 H3B . . 108.7 ?
    H3A C3 H3B . . 107.6 ?
    C1 C2 N1 . . 116.4(11) ?
    C1 C2 H2A . . 108.2 ?
    N1 C2 H2A . . 108.2 ?
    C1 C2 H2B . . 108.2 ?
    N1 C2 H2B . . 108.2 ?
    H2A C2 H2B . . 107.3 ?
    C9 C10 H10A . . 109.5 ?
    C9 C10 H10B . . 109.5 ?
    H10A C10 H10B . . 109.5 ?
    C9 C10 H10C . . 109.5 ?
    H10A C10 H10C . . 109.5 ?
    H10B C10 H10C . . 109.5 ?
    C2 C1 H1A . . 109.5 ?
    C2 C1 H1B . . 109.5 ?
    H1A C1 H1B . . 109.5 ?
    C2 C1 H1C . . 109.5 ?
    H1A C1 H1C . . 109.5 ?
    H1B C1 H1C . . 109.5 ?
    C5 C6 H6A . . 109.5 ?
    C5 C6 H6B . . 109.5 ?
    H6A C6 H6B . . 109.5 ?
    C5 C6 H6C . . 109.5 ?
    H6A C6 H6C . . 109.5 ?
    H6B C6 H6C . . 109.5 ?
    C3 C4 H4A . . 109.5 ?
    C3 C4 H4B . . 109.5 ?
    H4A C4 H4B . . 109.5 ?
    C3 C4 H4C . . 109.5 ?
    H4A C4 H4C . . 109.5 ?
    H4B C4 H4C . . 109.5 ?
loop_
    _geom_hbond_atom_site_label_D
    _geom_hbond_atom_site_label_H
    _geom_hbond_atom_site_label_A
    _geom_hbond_site_symmetry_A
    _geom_hbond_distance_DH
    _geom_hbond_distance_HA
    _geom_hbond_distance_DA
    _geom_hbond_angle_DHA
    C3 H3B Br1 2_576 0.97 2.91 3.837(15) 160
    C6 H6A Br2 1 0.96 3.00 3.833(16) 147
    C7 H7B Br2 1 0.97 3.03 3.973(13) 165
data_global
_journal_date_recd_electronic     2012-03-30
_journal_date_accepted     2012-04-18
_journal_name_full     'Acta Crystallographica, Section E'
_journal_year     2012
_journal_volume     68
_journal_issue      5
_journal_page_first     m657
_journal_page_last     m657
_journal_paper_category     QM
_journal_paper_doi     10.1107/S1600536812017011
_journal_coeditor_code     HB6722
_publ_contact_author_name     'Lei Jin'
_publ_contact_author_address
;
College of Chemistry and Chemical Engineering
Southeast University
Nanjing 210096
People's Republic of China
;
_publ_contact_author_email     'jinlei8812@163.com'
_publ_contact_author_fax     ?
_publ_contact_author_phone     ?
_publ_section_title
;
Bis(butyltriethylammonium) di-\m-bromido-bis[dibromidomercurate(II)]
;
loop_
    _publ_author_name
    _publ_author_address
    'Jin, Lei'
;
College of Chemistry and Chemical Engineering
Southeast University
Nanjing 210096
People's Republic of China
;
