# Supplementary material for: Bis(butyl­triethyl­ammonium) di-μ-bromido-bis­[dibromido­mercurate(II)]
Source: Acta Crystallogr Sect E Struct Rep Online. 2012 Apr 21;68(Pt 5):m657. doi: 10.1107/S1600536812017011 (PMC3344377; doi:10.1107/S1600536812017011)
Supplement: Supplementary file 2 [file e-68-0m657-Isup2.hkl]

# 
# h,k,l, Fc-squared, Fo-squared, sigma(Fo-squared) and status flag 
# 
data_I
_shelx_title ' 1 in P-1' 
_shelx_refln_list_code          4 
_shelx_F_calc_maximum      233.13 
_exptl_crystal_F_000       552.00 
_reflns_d_resolution_high  0.8107 
 
loop_ 
 _symmetry_equiv_pos_as_xyz 
 'x, y, z' 
 '-x, -y, -z' 
 
_cell_length_a     7.6372 
_cell_length_b    10.3184 
_cell_length_c    11.1854 
_cell_angle_alpha  76.701 
_cell_angle_beta   72.221 
_cell_angle_gamma  85.571 
 
_shelx_F_squared_multiplier     1.000 
 
loop_ 
 _refln_index_h 
 _refln_index_k 
 _refln_index_l 
 _refln_F_squared_calc 
 _refln_F_squared_meas 
 _refln_F_squared_sigma 
 _refln_observed_status 
   2   0   0    23464.25    25899.92    609.33 o 
   3   0   0    16341.55    15385.87    366.74 o 
   4   0   0     7819.13     7641.02    211.11 o 
   5   0   0        3.63       21.01     27.06 o 
   6   0   0     1647.45     1613.64     81.75 o 
   7   0   0       78.33       90.15     40.50 o 
   8   0   0       47.62       90.36     53.79 o 
  -8   1   0      181.16      204.11     72.87 o 
  -7   1   0      787.40      694.84     57.21 o 
  -6   1   0      670.83      593.21     59.49 o 
  -5   1   0     3034.72     2950.11    130.24 o 
  -4   1   0    20134.79    17231.50   2145.74 o 
  -3   1   0    24731.05    23994.44    599.57 o 
  -2   1   0    15123.11    16601.92    319.63 o 
  -1   1   0    29408.52    31093.67    377.97 o 
   1   1   0     7061.02     6754.17    117.51 o 
   2   1   0       30.50       20.35      5.64 o 
   3   1   0        3.42       14.67      9.85 o 
   4   1   0        1.62       90.65     38.35 o 
   5   1   0     1634.29     1474.10     87.69 o 
   6   1   0     2185.36     2175.61    162.49 o 
   7   1   0      459.18      524.36     77.76 o 
   8   1   0       93.13      113.07     55.45 o 
  -8   2   0      462.07      619.45     89.34 o 
  -7   2   0     1088.38     1053.92     77.55 o 
  -6   2   0      125.79      143.96     32.55 o 
  -5   2   0      236.72      335.64     30.21 o 
  -4   2   0     4782.26     4572.47    130.55 o 
  -3   2   0     3404.82     3269.24     78.13 o 
  -2   2   0       28.57       69.51     18.39 o 
  -1   2   0     7111.40     7273.08    145.37 o 
   0   2   0     4354.58     2507.00     52.06 o 
   1   2   0    13599.55    12403.04    208.05 o 
   2   2   0     1036.21     1228.53     24.59 o 
   3   2   0      255.98      185.10     11.85 o 
   4   2   0      407.62      347.22     25.89 o 
   5   2   0     1486.56     1378.72     47.26 o 
   6   2   0     3183.00     3129.02    236.25 o 
   7   2   0      801.50      785.57    115.26 o 
   8   2   0      277.29      396.70     72.09 o 
  -8   3   0      294.07      251.62     86.46 o 
  -7   3   0      366.90      246.54     43.54 o 
  -6   3   0        9.49      153.96     53.64 o 
  -5   3   0       80.65      102.77     82.78 o 
  -4   3   0     4554.65     4057.45    119.89 o 
  -3   3   0     3287.42     2723.58     91.84 o 
  -2   3   0      463.79      516.26     19.71 o 
  -1   3   0     3262.56     2650.03     96.78 o 
   0   3   0    12773.04     9715.62    169.22 o 
   1   3   0      788.18      340.27     32.23 o 
   2   3   0    10112.00    10935.83    348.09 o 
   3   3   0     2944.07     3240.88    257.60 o 
   4   3   0     2643.13     3067.80    123.98 o 
   5   3   0     7421.93     7030.63    188.16 o 
   6   3   0     7048.56     7178.47    387.09 o 
   7   3   0     1466.81     1558.37    121.12 o 
   8   3   0      307.35      315.99     68.65 o 
  -8   4   0      348.80      389.71     68.76 o 
  -7   4   0      321.94      306.15    110.31 o 
  -6   4   0       11.74        0.00     20.29 o 
  -5   4   0      182.51      251.66     27.72 o 
  -4   4   0       13.39       21.93     13.12 o 
  -3   4   0       19.96       56.74     12.82 o 
  -2   4   0     9151.93     9799.15    479.75 o 
  -1   4   0    11990.06    13247.92    202.63 o 
   0   4   0     4332.49     6181.31    248.50 o 
   1   4   0    13978.60    16703.82    418.19 o 
   2   4   0    16959.69    17179.57    447.05 o 
   3   4   0    13391.86    14399.99    384.83 o 
   4   4   0     1642.66     1662.66     50.05 o 
   5   4   0     2337.58     2318.10    138.29 o 
   6   4   0     1390.94     1291.89    117.02 o 
   7   4   0      160.58      102.80     47.72 o 
   8   4   0        6.14       17.01     45.12 o 
  -8   5   0        0.18        0.00     48.15 o 
  -7   5   0       41.05      171.09    135.44 o 
  -6   5   0     2227.47     2290.25    147.43 o 
  -5   5   0     4543.20     4734.53    406.94 o 
  -4   5   0     4033.17     4134.63    278.80 o 
  -3   5   0     7018.51     7537.92    305.96 o 
  -2   5   0    16430.70    16176.21    613.56 o 
  -1   5   0    10457.95    10898.61    203.16 o 
   0   5   0      496.80      947.92     50.13 o 
   1   5   0      840.59     1394.97     42.57 o 
   2   5   0     1494.52     1662.98     70.84 o 
   3   5   0       10.32       30.94     15.25 o 
   4   5   0      644.06      567.29     29.68 o 
   5   5   0       37.53       33.20     36.23 o 
   6   5   0      158.07      303.65     67.83 o 
   7   5   0       26.30       94.16     47.62 o 
   8   5   0      125.19      156.74     63.76 o 
  -7   6   0      261.59      409.01    163.21 o 
  -6   6   0     2336.95     2156.61    165.57 o 
  -5   6   0     3104.95     3149.03    188.65 o 
  -4   6   0     1317.14     1400.89    168.87 o 
  -3   6   0      996.88     1093.10     74.71 o 
  -2   6   0     2431.61     2340.03    115.95 o 
  -1   6   0      902.18      906.46     90.38 o 
   0   6   0      729.04      487.18     76.93 o 
   1   6   0      466.50      397.08     25.27 o 
   2   6   0      393.64      476.31     53.11 o 
   3   6   0       23.04       79.64     26.72 o 
   4   6   0      599.80      593.20     81.97 o 
   5   6   0       46.27       17.89     39.10 o 
   6   6   0       25.73        0.00     46.23 o 
   7   6   0       74.48      117.66    117.43 o 
  -7   7   0      113.25       60.51     59.03 o 
  -6   7   0     1004.75      983.72    121.11 o 
  -5   7   0     2270.38     2449.75    182.73 o 
  -4   7   0      895.92      908.99    112.00 o 
  -3   7   0      621.13      702.50    174.62 o 
  -2   7   0     3033.62     3043.36    152.05 o 
  -1   7   0     1573.27     1655.88    253.86 o 
   0   7   0      240.84      348.28     42.81 o 
   1   7   0      592.98      619.00     48.82 o 
   2   7   0      361.90      417.78     31.67 o 
   3   7   0      908.46      959.48     72.58 o 
   4   7   0     4035.76     3830.44    201.10 o 
   5   7   0     1835.38     2001.10    162.01 o 
   6   7   0      567.75      291.88     71.87 o 
   7   7   0      581.21      633.30    105.58 o 
  -6   8   0      693.16      552.42    100.67 o 
  -5   8   0     1548.45     1785.38    173.89 o 
  -4   8   0      157.35      256.85     84.11 o 
  -3   8   0       61.89       72.03     45.93 o 
  -2   8   0       21.85        0.00     29.16 o 
  -1   8   0     1533.80     1582.28    106.27 o 
   0   8   0     6882.53     6712.28    289.86 o 
   1   8   0    10500.78    10563.09    513.63 o 
   2   8   0     5547.42     5300.05    205.53 o 
   3   8   0     7276.07     7331.55    293.43 o 
   4   8   0     4567.92     4484.41    187.99 o 
   5   8   0     1765.76     1688.42    155.47 o 
   6   8   0      240.89      153.80     73.36 o 
  -6   9   0        2.43       36.70     53.85 o 
  -5   9   0        2.68        0.00     64.52 o 
  -4   9   0      653.17      755.21     93.46 o 
  -3   9   0     2694.51     2575.25    307.30 o 
  -2   9   0     2634.48     2703.92    189.23 o 
  -1   9   0     3275.76     3434.16    221.01 o 
   0   9   0     7087.17     7443.83    471.56 o 
   1   9   0     5858.84     5735.65    327.62 o 
   2   9   0     1525.41     1533.72     83.45 o 
   3   9   0     1060.60      897.77     59.92 o 
   4   9   0      656.17      622.91     56.40 o 
   5   9   0      182.43      127.91     58.69 o 
   6   9   0       22.55      153.84     75.27 o 
  -5  10   0      166.14      115.74     97.29 o 
  -4  10   0      470.51      599.33     90.39 o 
  -3  10   0     1251.27     1293.64    126.65 o 
  -2  10   0      414.00      401.20     67.72 o 
  -1  10   0      474.89      426.15     71.84 o 
   0  10   0     1921.30     1812.19    141.00 o 
   1  10   0      952.29      998.93    184.76 o 
   2  10   0      634.46      617.98     53.85 o 
   3  10   0      137.66      199.23     50.89 o 
   4  10   0      411.27      583.38    105.20 o 
   5  10   0       42.15      130.44    168.77 o 
  -4  11   0      319.04      204.33     73.66 o 
  -3  11   0      568.26      498.02     89.66 o 
  -2  11   0      507.61      501.88    111.12 o 
  -1  11   0      944.50     1023.16    150.79 o 
   0  11   0      802.93      989.05    130.33 o 
   1  11   0      938.56     1321.05    136.98 o 
   2  11   0      182.26      200.62     65.20 o 
   3  11   0        0.21        0.00     40.46 o 
   4  11   0        5.56        8.37     67.04 o 
  -2  12   0       62.11       41.53     54.96 o 
  -1  12   0       20.21        0.00     71.88 o 
   0  12   0       11.65        0.00     96.88 o 
   1  12   0       61.77      154.17     67.74 o 
   2  12   0      780.66      779.60    118.34 o 
  -1 -12   1     1135.11     1162.10    138.51 o 
   0 -12   1     1434.86     1284.46    142.56 o 
   1 -12   1      925.09      968.02    154.19 o 
  -3 -11   1     1378.18     1196.95    272.25 o 
  -2 -11   1     1173.48     1351.03    160.55 o 
  -1 -11   1      574.21      691.94     98.87 o 
   0 -11   1       25.00        0.00     98.62 o 
   1 -11   1        4.49       44.56     89.90 o 
   2 -11   1       18.42      481.68    130.59 o 
   3 -11   1      370.62      562.86     92.76 o 
  -4 -10   1      285.92      178.05     72.50 o 
  -3 -10   1      304.46      329.58     47.97 o 
  -2 -10   1      303.47      314.86     54.66 o 
  -1 -10   1        2.77        1.06     33.74 o 
   0 -10   1      232.77      292.23     70.17 o 
   1 -10   1        5.52        3.32     85.83 o 
   2 -10   1      155.22      330.94     72.80 o 
   3 -10   1      539.42      468.84     78.99 o 
   4 -10   1      487.60      512.17     87.16 o 
   5 -10   1       84.13       54.58    125.18 o 
  -5  -9   1      418.93      473.64     91.01 o 
  -4  -9   1      107.09       48.65     52.17 o 
  -3  -9   1      314.03      272.36     44.16 o 
  -2  -9   1      848.06     1068.77     70.64 o 
  -1  -9   1       59.57       55.28     26.00 o 
   0  -9   1      605.51      671.69     71.89 o 
   1  -9   1      862.01      792.52     81.66 o 
   2  -9   1     1598.32     1403.95    115.45 o 
   3  -9   1     2965.56     3211.02    221.47 o 
   4  -9   1     3357.00     3202.21    249.36 o 
   5  -9   1     1273.08     1060.53    129.35 o 
   6  -9   1      626.03      619.46    100.75 o 
  -6  -8   1      200.41      364.03    160.87 o 
  -5  -8   1       50.43      169.09     61.26 o 
  -4  -8   1      224.36      246.75     62.02 o 
  -3  -8   1      126.62      175.96     37.55 o 
  -2  -8   1     1067.99      914.25    137.96 o 
  -1  -8   1     4716.10     4961.80    255.71 o 
   0  -8   1     9980.44     9847.58    349.75 o 
   1  -8   1     7237.61     7007.78    365.26 o 
   2  -8   1     5103.66     4816.78    265.76 o 
   3  -8   1     7298.12     7468.94    417.29 o 
   4  -8   1     2550.62     2564.99    179.56 o 
   5  -8   1      583.20      613.55     82.67 o 
   6  -8   1        2.37       17.54     46.83 o 
  -7  -7   1      120.93       58.54     63.15 o 
  -6  -7   1      147.39      178.78     66.58 o 
  -5  -7   1     1060.31      881.18    109.59 o 
  -4  -7   1     3450.61     3598.01    250.77 o 
  -3  -7   1     2497.78     2315.39    142.88 o 
  -2  -7   1     2316.04     2494.43    107.61 o 
  -1  -7   1     4803.35     4317.23    526.70 o 
   0  -7   1     5762.82     5665.75    185.54 o 
   1  -7   1     1355.24     1311.86     79.71 o 
   2  -7   1       83.06      233.07     41.50 o 
   3  -7   1      954.40      984.67    112.23 o 
   4  -7   1      146.70       61.94     37.44 o 
   5  -7   1      149.16      110.22     43.70 o 
   6  -7   1      160.16       97.76     92.45 o 
   7  -7   1        8.00        0.00     48.77 o 
  -7  -6   1      528.94      526.97     97.12 o 
  -6  -6   1      149.19      225.52    137.99 o 
  -5  -6   1      510.81      551.50     79.99 o 
  -4  -6   1     1656.47     1556.74    120.57 o 
  -3  -6   1      321.61      372.70     78.70 o 
  -2  -6   1      520.68      432.56     37.93 o 
  -1  -6   1      195.60      354.99     45.91 o 
   0  -6   1     1462.34     1414.30    121.94 o 
   1  -6   1       23.96       35.28     22.02 o 
   2  -6   1       54.54      102.69     27.46 o 
   3  -6   1      304.21      513.22    159.77 o 
   4  -6   1     1298.35     1252.75    102.40 o 
   5  -6   1      352.67      404.66     57.54 o 
   6  -6   1      159.59       84.75     52.33 o 
   7  -6   1      103.43      128.43     61.04 o 
  -7  -5   1      349.52      420.20     86.70 o 
  -6  -5   1       67.71       29.54    150.76 o 
  -5  -5   1      270.53      266.70     53.93 o 
  -4  -5   1     1120.34     1121.33     89.51 o 
  -3  -5   1      105.20      138.27     43.06 o 
  -2  -5   1       52.96       20.99     21.21 o 
  -1  -5   1      255.05      250.41     25.90 o 
   0  -5   1     1221.08     1029.27     74.63 o 
   1  -5   1      275.12      371.45     38.19 o 
   2  -5   1     1469.34     1608.46     74.29 o 
   3  -5   1      312.68      377.74     45.96 o 
   4  -5   1      518.92      585.35     52.50 o 
   5  -5   1     3011.05     2600.87    143.39 o 
   6  -5   1     2153.79     2044.55    350.60 o 
   7  -5   1      569.54      649.39     82.11 o 
   8  -5   1      244.95      206.22     64.97 o 
  -8  -4   1      538.88      463.62     92.52 o 
  -7  -4   1      574.20      709.83    108.81 o 
  -6  -4   1       36.02       51.61     41.90 o 
  -5  -4   1      123.46      175.72     44.65 o 
  -4  -4   1       58.58       71.98     33.06 o 
  -3  -4   1      259.37      218.27     16.47 o 
  -2  -4   1    15524.46    14112.96    369.86 o 
  -1  -4   1     9713.64     9415.98    234.67 o 
   0  -4   1     8039.55     9056.75    216.32 o 
   1  -4   1    22060.60    21738.22    595.16 o 
   2  -4   1    25019.37    26377.10    997.90 o 
   3  -4   1     7809.46     8959.19    736.23 o 
   4  -4   1     1843.78     2097.37     61.78 o 
   5  -4   1     2247.87     2159.35    126.00 o 
   6  -4   1     1895.68     1731.70    105.48 o 
   7  -4   1       10.92        0.00     32.00 o 
   8  -4   1        1.40        0.00     43.30 o 
  -8  -3   1      186.28      388.25    155.05 o 
  -7  -3   1       26.44       42.52     46.07 o 
  -6  -3   1     1716.18     1631.37    134.30 o 
  -5  -3   1     3524.35     3303.31    184.09 o 
  -4  -3   1     3854.83     3650.52    174.34 o 
  -3  -3   1    17522.02    15707.43    327.36 o 
  -2  -3   1    50619.23    49181.28   1274.72 o 
  -1  -3   1    35197.35    35757.89    904.48 o 
   0  -3   1     8161.33     9637.11    233.51 o 
   1  -3   1    16665.33    16962.44    556.61 o 
   2  -3   1    11653.55    11406.94    597.74 o 
   3  -3   1       15.31      154.22     18.81 o 
   4  -3   1     1610.02     1219.49     41.85 o 
   5  -3   1       98.33      109.15     25.00 o 
   6  -3   1       12.15       61.02     26.01 o 
   7  -3   1      648.29      645.07     61.88 o 
   8  -3   1      235.14      318.48     64.55 o 
  -8  -2   1       33.05        0.00     77.31 o 
  -7  -2   1      313.36      351.00    250.28 o 
  -6  -2   1     2699.50     2832.00    175.56 o 
  -5  -2   1     6915.14     6651.77    327.40 o 
  -4  -2   1     2538.12     2421.58     80.97 o 
  -3  -2   1    17026.03    17553.40    605.04 o 
  -2  -2   1    11829.22    10363.21    163.83 o 
  -1  -2   1    18067.53    18408.08    345.94 o 
   0  -2   1     1779.53     2863.26    104.61 o 
   1  -2   1      290.89      382.83     18.05 o 
   2  -2   1     3437.34     3243.71     51.35 o 
   3  -2   1      722.95      589.54     20.31 o 
   4  -2   1     2026.36     1540.50     74.13 o 
   5  -2   1      138.93      192.94     50.78 o 
   6  -2   1       93.32      129.61     26.60 o 
   7  -2   1      374.05      491.59     81.69 o 
   8  -2   1      614.37      677.72     72.97 o 
  -8  -1   1       10.80        0.00     47.73 o 
  -7  -1   1      180.69      140.53     47.69 o 
  -6  -1   1     2909.72     2830.60    168.43 o 
  -5  -1   1     4099.05     3784.00    120.96 o 
  -4  -1   1     2650.13     2728.05    114.57 o 
  -3  -1   1     7925.22     7993.42    188.31 o 
  -2  -1   1    34218.62    29560.72    431.91 o 
  -1  -1   1    21393.65    19677.02    257.41 o 
   0  -1   1       45.50       92.17      3.91 o 
   1  -1   1     3472.04     3242.26     73.94 o 
   2  -1   1     4457.94     3703.90     63.02 o 
   3  -1   1     2933.42     2928.66     91.29 o 
   4  -1   1    14050.48    13312.77    368.00 o 
   5  -1   1     4019.95     3906.32    128.09 o 
   6  -1   1     1708.85     1675.27    106.60 o 
   7  -1   1     3164.29     3171.73    282.74 o 
   8  -1   1     1932.94     1810.89    166.14 o 
   9  -1   1      173.67       12.51     44.24 o 
  -8   0   1       96.65       17.65     72.48 o 
  -7   0   1      415.05      435.48     67.22 o 
  -6   0   1     3492.65     3080.19    179.72 o 
  -5   0   1     5619.03     5314.84    178.92 o 
  -4   0   1     2896.13     2620.53     81.49 o 
  -3   0   1     2024.78     1747.87     42.24 o 
  -2   0   1    27531.80    25533.72    507.37 o 
   2   0   1    11676.68    13398.64    261.58 o 
   3   0   1    30125.63    30002.94    762.94 o 
   4   0   1    33555.97    33248.79   1054.01 o 
   5   0   1    11024.69    10660.96    409.16 o 
   6   0   1     2649.53     2587.16    128.73 o 
   7   0   1     2214.53     2321.61    120.47 o 
   8   0   1      847.84      700.11    171.34 o 
   9   0   1        5.35       23.72     47.04 o 
  -8   1   1       14.89       80.29     55.68 o 
  -7   1   1        2.27        0.00     36.96 o 
  -6   1   1      285.88      423.23     40.74 o 
  -5   1   1      238.93      237.95     29.73 o 
  -4   1   1     2137.63     2070.34     66.40 o 
  -3   1   1     6122.81     6713.58    157.66 o 
  -2   1   1      408.48     1070.57     33.77 o 
  -1   1   1    13729.04    17797.61    372.73 o 
   1   1   1    32605.96    35686.81    457.22 o 
   2   1   1    11684.25    14006.78    361.40 o 
   3   1   1     8892.51     9320.71    256.52 o 
   4   1   1    13981.99    13039.17    373.64 o 
   5   1   1     2332.94     2218.60     82.25 o 
   6   1   1       47.33       75.11     26.16 o 
   7   1   1      182.39      197.97     68.68 o 
   8   1   1      166.60      381.58     62.03 o 
   9   1   1       21.15      222.92     94.94 o 
  -8   2   1      244.34      461.27    126.96 o 
  -7   2   1      900.80      894.33     73.64 o 
  -6   2   1       88.36       73.39     38.07 o 
  -5   2   1      875.28      892.13    136.26 o 
  -4   2   1     5792.92     5882.10    173.73 o 
  -3   2   1     1343.15     1486.59     42.93 o 
  -1   2   1      663.57      287.17     10.38 o 
   0   2   1    25580.45    29527.89    498.77 o 
   1   2   1     1352.70     2028.33     74.20 o 
   2   2   1       29.04      165.28     12.91 o 
   3   2   1     4826.10     5073.45    146.59 o 
   4   2   1     7716.60     6834.56    222.11 o 
   5   2   1     1286.07     1335.90     77.79 o 
   6   2   1       22.76       48.99     41.60 o 
   7   2   1      278.06      280.34     50.41 o 
   8   2   1       51.80      204.44     64.53 o 
   9   2   1       70.53      109.93     53.90 o 
  -8   3   1      289.78      415.60    108.94 o 
  -7   3   1     1012.43      944.83     77.12 o 
  -6   3   1      336.50      341.67     40.50 o 
  -5   3   1      188.36      195.45     27.35 o 
  -4   3   1     3506.77     3393.63    110.98 o 
  -3   3   1     4950.81     5650.49    163.84 o 
  -2   3   1      277.43      768.54     22.63 o 
  -1   3   1      139.49      452.91     21.21 o 
   0   3   1    13934.56    13941.33    239.64 o 
   1   3   1     8919.88     9452.38    184.67 o 
   2   3   1        8.71       93.49     28.16 o 
   3   3   1      984.89      922.21     28.64 o 
   4   3   1     2453.25     1989.12     59.09 o 
   5   3   1        6.54        0.00     15.68 o 
   6   3   1      929.87      919.25     53.49 o 
   7   3   1      498.62      378.84     87.27 o 
   8   3   1      144.89        0.90     35.70 o 
  -8   4   1      554.80      563.55    126.05 o 
  -7   4   1     1732.23     1730.45    120.59 o 
  -6   4   1     1165.46      931.69     86.35 o 
  -5   4   1     1106.39     1013.48     56.96 o 
  -4   4   1     5367.64     5528.07    216.44 o 
  -3   4   1     5603.49     5573.78    147.33 o 
  -2   4   1      439.92      254.53     10.80 o 
  -1   4   1      199.31       44.46      5.33 o 
   0   4   1       60.88      153.95     34.69 o 
   1   4   1     2669.49     2606.09     60.91 o 
   2   4   1    12392.21    11540.38    292.24 o 
   3   4   1     7782.95     8178.92    221.25 o 
   4   4   1     1918.64     2311.00     75.31 o 
   5   4   1     2813.72     2875.94     96.18 o 
   6   4   1     3268.81     2916.69     98.42 o 
   7   4   1      834.15      807.11    153.69 o 
   8   4   1       47.34       19.31     39.42 o 
  -8   5   1      476.38      632.89    124.87 o 
  -7   5   1      904.32     1084.40    112.08 o 
  -6   5   1      252.19      218.69     51.42 o 
  -5   5   1       10.72       22.79     40.30 o 
  -4   5   1        3.14       13.37     18.59 o 
  -3   5   1     1567.99     1602.97     43.76 o 
  -2   5   1    12816.58    11103.02    570.91 o 
  -1   5   1    19692.45    17625.74    358.03 o 
   0   5   1    12841.76    13188.72    308.75 o 
   1   5   1    13876.48    14140.34    374.85 o 
   2   5   1    18425.37    18513.77    539.73 o 
   3   5   1     5951.54     6235.40    216.02 o 
   4   5   1      577.76      792.54     54.26 o 
   5   5   1      304.69      352.10     31.18 o 
   6   5   1      790.85      788.37    146.90 o 
   7   5   1        8.99       22.57     37.15 o 
   8   5   1       54.40        0.00     62.98 o 
  -7   6   1       55.89       38.56     44.64 o 
  -6   6   1      180.01      285.05     68.03 o 
  -5   6   1     1601.39     1759.40    268.43 o 
  -4   6   1     1225.10     1298.34    157.56 o 
  -3   6   1     1518.19     1793.94     99.37 o 
  -2   6   1    11194.83    11008.98    820.54 o 
  -1   6   1    12985.82    12431.76    267.44 o 
   0   6   1     3847.22     4174.78    129.69 o 
   1   6   1     2814.32     3134.42    104.88 o 
   2   6   1     6710.33     6707.94    209.83 o 
   3   6   1     3149.76     3315.97    129.37 o 
   4   6   1       27.36       36.31     20.22 o 
   5   6   1       70.81       47.24     47.58 o 
   6   6   1      309.92      444.32     78.13 o 
   7   6   1        2.95        0.00     53.86 o 
   8   6   1       34.10        0.00     55.42 o 
  -7   7   1        4.47       47.74     49.95 o 
  -6   7   1      240.31      224.77    110.49 o 
  -5   7   1      874.77      835.06     92.27 o 
  -4   7   1      811.07      773.23     78.37 o 
  -3   7   1     2040.87     1957.00    116.16 o 
  -2   7   1     7755.94     7799.42    373.63 o 
  -1   7   1    11041.83    10268.24    241.98 o 
   0   7   1     6862.08     6424.33    209.80 o 
   1   7   1     5322.78     5236.90    164.11 o 
   2   7   1     7435.40     7515.10    263.75 o 
   3   7   1     1742.80     1685.53     78.09 o 
   4   7   1       12.04       22.89     17.82 o 
   5   7   1       33.63       41.81     20.76 o 
   6   7   1       63.00      123.19     54.95 o 
   7   7   1      239.14      189.01     89.16 o 
  -6   8   1      661.34      625.20    108.86 o 
  -5   8   1     1970.48     2121.03    166.35 o 
  -4   8   1     2388.70     2214.39    155.12 o 
  -3   8   1     3442.12     3351.25    239.61 o 
  -2   8   1     6542.33     6625.67    565.15 o 
  -1   8   1     7718.82     7148.86    344.81 o 
   0   8   1     1659.54     1539.43     54.64 o 
   1   8   1      204.06      177.75     26.14 o 
   2   8   1       43.09       33.99     20.37 o 
   3   8   1      492.64      546.26     47.01 o 
   4   8   1     2856.88     3081.29    144.32 o 
   5   8   1     2295.93     2675.46    301.39 o 
   6   8   1     1086.46     1201.14    172.76 o 
   7   8   1      589.55      650.57    111.47 o 
  -6   9   1      452.20      203.89     74.07 o 
  -5   9   1      755.66      598.10     97.19 o 
  -4   9   1      267.64      313.65     64.79 o 
  -3   9   1        4.96       12.33     36.61 o 
  -2   9   1      161.17      150.38     45.91 o 
  -1   9   1       10.36       42.17     39.43 o 
   0   9   1     1865.16     1824.28    121.57 o 
   1   9   1     1797.42     1786.04     84.38 o 
   2   9   1     1740.90     1585.81     80.30 o 
   3   9   1      969.51      948.86     77.96 o 
   4   9   1     2843.69     2803.04    140.92 o 
   5   9   1     1439.00     1381.64    156.21 o 
   6   9   1      211.59      378.66     90.13 o 
  -5  10   1        0.60        0.00     60.26 o 
  -4  10   1      155.88      299.65     68.71 o 
  -3  10   1      342.27      426.32     73.44 o 
  -2  10   1      132.73       61.43     93.61 o 
  -1  10   1      213.96      266.41     55.77 o 
   0  10   1      316.73      263.65     52.33 o 
   1  10   1      949.12      846.16     68.38 o 
   2  10   1      245.86      167.16     33.17 o 
   3  10   1      598.43      573.04     60.54 o 
   4  10   1      641.29      675.54     72.19 o 
   5  10   1      644.04      733.32    107.75 o 
  -4  11   1      146.23      152.87     80.27 o 
  -3  11   1      289.67      310.19    125.03 o 
  -2  11   1      244.03      179.91     60.81 o 
  -1  11   1      250.69      106.53     58.74 o 
   0  11   1      781.70      781.92    104.20 o 
   1  11   1     1788.01     1736.80    155.29 o 
   2  11   1      486.94      440.79     80.22 o 
   3  11   1      811.57      594.49     65.37 o 
   4  11   1      654.17      782.23    164.28 o 
  -2  12   1      896.55      960.19    138.37 o 
  -1  12   1      435.73      261.28     73.11 o 
   0  12   1     1024.44      947.54    119.24 o 
   1  12   1      284.07      345.45     79.36 o 
   2  12   1       48.54       54.84     54.05 o 
  -2 -11   2     1422.59     1529.12    293.63 o 
  -1 -11   2     1719.24     1700.44    167.91 o 
   0 -11   2     1262.43     1349.35    159.41 o 
   1 -11   2     2326.24     2155.44    234.96 o 
   2 -11   2     1135.82     1085.14    140.62 o 
   3 -11   2      276.61      173.07     81.22 o 
  -4 -10   2      167.01        0.00     60.43 o 
  -3 -10   2      637.95      669.69    117.54 o 
  -2 -10   2     1563.63     1391.03    114.84 o 
  -1 -10   2      559.65      565.88     75.19 o 
   0 -10   2      647.24      883.13    106.85 o 
   1 -10   2      608.41      687.85     86.22 o 
   2 -10   2      933.07      976.94    119.03 o 
   3 -10   2       46.10      120.63     54.35 o 
   4 -10   2       11.79        0.00     80.80 o 
   5 -10   2       12.76       37.78     54.94 o 
  -5  -9   2      237.69      197.86     74.48 o 
  -4  -9   2      109.72       41.23     50.71 o 
  -3  -9   2      790.59      630.41    172.88 o 
  -2  -9   2     2019.12     2044.76    144.30 o 
  -1  -9   2     1118.34     1116.52     91.67 o 
   0  -9   2      941.39      951.62     86.86 o 
   1  -9   2     1256.17     1427.40    115.64 o 
   2  -9   2     1018.07     1259.29    112.99 o 
   3  -9   2        1.35        0.00     39.04 o 
   4  -9   2      232.22      483.03    145.18 o 
   5  -9   2      100.63       46.01     50.94 o 
   6  -9   2      169.42      262.54     77.59 o 
  -6  -8   2      530.92      378.65    101.03 o 
  -5  -8   2      356.17      325.53     81.66 o 
  -4  -8   2      345.59      422.26    131.83 o 
  -3  -8   2      841.26      738.41    139.28 o 
  -2  -8   2      694.25      752.17     92.04 o 
  -1  -8   2      148.31      215.32     35.86 o 
   0  -8   2      411.19      415.12     39.05 o 
   1  -8   2      147.98      179.27     49.42 o 
   2  -8   2      998.43      892.66     82.78 o 
   3  -8   2     2146.01     2081.98    144.91 o 
   4  -8   2     3450.85     3313.36    221.55 o 
   5  -8   2     1018.37      834.13     95.17 o 
   6  -8   2      813.55      921.86    251.06 o 
  -6  -7   2      118.72      159.16     69.46 o 
  -5  -7   2       19.40      114.87     57.99 o 
  -4  -7   2      960.95     1132.14    117.12 o 
  -3  -7   2     1605.71     1556.60    152.55 o 
  -2  -7   2      665.29      726.91     48.27 o 
  -1  -7   2     3854.60     3708.20    142.67 o 
   0  -7   2     8015.01     7690.04    272.50 o 
   1  -7   2     2622.52     2722.33     99.92 o 
   2  -7   2     1051.19      992.52     76.58 o 
   3  -7   2     1932.52     2016.62    126.98 o 
   4  -7   2     2510.58     2473.12    157.30 o 
   5  -7   2      120.07      133.53     94.57 o 
   6  -7   2       38.68        0.00     46.00 o 
   7  -7   2      141.67      106.13    175.19 o 
  -7  -6   2      209.49      220.90     81.68 o 
  -6  -6   2      163.31      429.78     88.82 o 
  -5  -6   2     1156.92     1171.72    124.73 o 
  -4  -6   2     3725.39     3633.74    236.57 o 
  -3  -6   2     3028.12     2895.67    100.57 o 
  -2  -6   2     1286.03     1386.70     60.69 o 
  -1  -6   2     2031.63     2148.87     81.56 o 
   0  -6   2     3607.89     3710.60    121.96 o 
   1  -6   2      357.06      461.62     38.75 o 
   2  -6   2      125.93      120.39     31.66 o 
   3  -6   2     1260.47     1091.99     74.73 o 
   4  -6   2      272.59      282.49     45.15 o 
   5  -6   2      173.98      273.37     48.89 o 
   6  -6   2       27.75        0.00     57.74 o 
   7  -6   2      137.93      227.14     61.09 o 
  -7  -5   2      357.06      368.67     83.76 o 
  -6  -5   2      408.41      416.46     83.52 o 
  -5  -5   2     1000.37      998.98    103.64 o 
  -4  -5   2     4589.24     4353.94    262.65 o 
  -3  -5   2     3882.97     3455.94    170.67 o 
  -2  -5   2     1985.45     2122.46     72.86 o 
  -1  -5   2     4082.53     4529.79    138.91 o 
   0  -5   2     5802.32     5895.01    169.78 o 
   1  -5   2     2737.75     3057.07     95.92 o 
   2  -5   2       53.16       46.16     53.48 o 
   3  -5   2      470.89      467.03     42.91 o 
   4  -5   2      214.57      255.11     62.81 o 
   5  -5   2      160.79      167.33     60.67 o 
   6  -5   2      921.31     1010.69     97.76 o 
   7  -5   2       99.38       24.10     64.92 o 
   8  -5   2       62.42        0.00     41.44 o 
  -7  -4   2      931.01      945.47    132.37 o 
  -6  -4   2     1183.81      883.61    104.77 o 
  -5  -4   2     2893.23     2773.98    190.51 o 
  -4  -4   2    12341.71    12074.77    661.97 o 
  -3  -4   2     9386.49     8764.65    360.49 o 
  -2  -4   2      963.41      976.43     33.58 o 
  -1  -4   2     2722.84     2959.36     82.76 o 
   0  -4   2     2281.70     2070.76     93.98 o 
   1  -4   2     2740.38     2381.50    106.78 o 
   2  -4   2    13093.89    10647.57    307.83 o 
   3  -4   2     9236.50     8416.03    427.73 o 
   4  -4   2     1775.13     1707.56     83.04 o 
   5  -4   2     8451.94     8012.40    520.89 o 
   6  -4   2     4167.50     4082.76    355.82 o 
   7  -4   2      670.71      575.92     74.50 o 
   8  -4   2      131.78       19.90     63.56 o 
  -8  -3   2      644.36      642.84    111.20 o 
  -7  -3   2     1542.25     1706.64    159.77 o 
  -6  -3   2      893.68      950.82    122.47 o 
  -5  -3   2      957.74     1021.17     97.31 o 
  -4  -3   2     3424.35     2972.88    175.20 o 
  -3  -3   2      107.43       38.09     25.72 o 
  -2  -3   2     3673.69     3051.11     61.83 o 
  -1  -3   2    10692.36    10805.21    257.74 o 
   0  -3   2     9076.15     9566.61    513.07 o 
   1  -3   2    25837.29    25424.77    659.45 o 
   2  -3   2    34863.70    32835.60    704.01 o 
   3  -3   2    16487.93    16340.59    678.88 o 
   4  -3   2     4384.41     4639.52    124.50 o 
   5  -3   2     4299.49     4544.41    151.52 o 
   6  -3   2     1972.82     1997.37     95.48 o 
   7  -3   2      202.02      138.28     63.44 o 
   8  -3   2       11.32       75.93     53.53 o 
  -8  -2   2      158.94      119.70     69.62 o 
  -7  -2   2      256.12      421.80     75.95 o 
  -6  -2   2      234.38      299.98     63.82 o 
  -5  -2   2       42.50        0.00     54.45 o 
  -4  -2   2       75.47      151.42     39.99 o 
  -3  -2   2      167.02      260.01     49.63 o 
  -2  -2   2    11847.28    11081.36    413.87 o 
  -1  -2   2    11058.08    11685.48    243.63 o 
   0  -2   2     3385.53     4135.25    254.11 o 
   1  -2   2    15536.77    16176.02    351.84 o 
   2  -2   2    26983.61    26645.02    560.13 o 
   3  -2   2     9296.34     9396.84    422.44 o 
   4  -2   2     1718.07     1828.78     57.07 o 
   5  -2   2     2479.79     2539.53    168.28 o 
   6  -2   2     2776.08     2587.59    109.73 o 
   7  -2   2       24.48        0.00     25.78 o 
   8  -2   2       74.88      124.89     43.41 o 
   9  -2   2        3.28       65.88     62.39 o 
  -8  -1   2       18.90       36.06     52.72 o 
  -7  -1   2       49.48       81.35     52.48 o 
  -6  -1   2      374.63      543.36    194.87 o 
  -5  -1   2      177.51      271.13     45.44 o 
  -4  -1   2       56.76       68.98     26.59 o 
  -3  -1   2      252.65      533.02     38.87 o 
  -2  -1   2    14976.10    15367.46    857.12 o 
  -1  -1   2    19337.92    19648.91    364.04 o 
   0  -1   2     5453.79     6862.00    134.19 o 
   1  -1   2    37340.86    40794.44   1136.71 o 
   2  -1   2    54347.86    53867.07   1224.02 o 
   3  -1   2    14942.21    14695.24    431.76 o 
   4  -1   2     2243.86     2266.11     62.57 o 
   5  -1   2     1877.00     1703.60     64.51 o 
   6  -1   2     1074.15     1228.55     82.94 o 
   7  -1   2      371.49      382.56     74.72 o 
   8  -1   2      695.84      706.76     66.90 o 
   9  -1   2      145.52      145.45     57.44 o 
  -8   0   2       16.46       55.82     69.95 o 
  -7   0   2       23.82       28.27     47.23 o 
  -6   0   2      762.52      667.07     73.45 o 
  -5   0   2     5700.90     5367.58    387.42 o 
  -4   0   2      586.51      623.16     27.31 o 
  -3   0   2     6359.59     7658.12    169.83 o 
  -2   0   2    22962.49    22962.98    463.48 o 
  -1   0   2    30763.10    33526.19    509.01 o 
   0   0   2    11855.53    13035.57    268.74 o 
   1   0   2     3094.55     2651.24     62.65 o 
   2   0   2    14396.60    12526.99    361.92 o 
   3   0   2      607.53      528.42     67.95 o 
   4   0   2     3643.27     3439.79     97.03 o 
   5   0   2     2044.14     2117.81     81.58 o 
   6   0   2      892.02      931.10     51.92 o 
   7   0   2     1740.75     1685.69    115.39 o 
   8   0   2     1929.54     2039.32    125.91 o 
   9   0   2      404.74      456.01     92.67 o 
  -8   1   2      267.77      237.10     77.11 o 
  -7   1   2      429.12      323.50     65.88 o 
  -6   1   2     2408.75     2254.32    147.59 o 
  -5   1   2     2729.68     2700.09    104.20 o 
  -4   1   2       23.01       92.66     15.91 o 
  -3   1   2       11.90      106.19     14.24 o 
  -2   1   2      242.31      169.24     13.33 o 
  -1   1   2      723.26      640.03    136.07 o 
   0   1   2    12236.23    11301.67    132.61 o 
   1   1   2     6253.76     7053.83    201.08 o 
   2   1   2      695.10     1506.78     44.39 o 
   3   1   2     2956.47     4021.00    231.00 o 
   4   1   2     9466.04     9188.21    248.84 o 
   5   1   2     2018.91     2098.07     79.51 o 
   6   1   2      126.68       84.88     63.18 o 
   7   1   2     1171.62     1102.40     73.02 o 
   8   1   2      887.70      929.54     83.65 o 
   9   1   2       99.11      109.96     53.70 o 
  -8   2   2       61.87      107.77     58.22 o 
  -7   2   2        8.28      138.54     49.32 o 
  -6   2   2       63.79        4.33     24.23 o 
  -5   2   2      151.31      222.42     28.49 o 
  -4   2   2     2991.85     2287.57    102.70 o 
  -3   2   2    11541.51    10018.64    443.60 o 
  -2   2   2     1246.18     1274.53     33.97 o 
  -1   2   2     2530.13     3209.34     61.51 o 
   0   2   2    12954.59    13841.27    302.02 o 
   1   2   2     5078.55     6091.79     94.19 o 
   2   2   2     1299.42      523.53     19.64 o 
   3   2   2      193.84      662.61     32.33 o 
   4   2   2     3787.92     3953.27    109.00 o 
   5   2   2      991.80     1099.68     89.63 o 
   6   2   2       56.19       97.43     71.74 o 
   7   2   2      485.24      508.72     67.52 o 
   8   2   2      877.60     1050.55    111.19 o 
   9   2   2       49.79       25.59     44.07 o 
  -8   3   2       10.04       23.64     66.65 o 
  -7   3   2      237.67      357.67     70.65 o 
  -6   3   2       27.51       11.01     41.14 o 
  -5   3   2       47.03       58.37     23.16 o 
  -4   3   2     3013.16     2707.91    126.85 o 
  -3   3   2    11046.26    11103.72    329.82 o 
  -2   3   2      396.83      460.29     22.38 o 
  -1   3   2     3427.47     4336.40    125.43 o 
   0   3   2    20055.09    21509.07    527.41 o 
   1   3   2    14297.00    16608.59    353.08 o 
   3   3   2     2857.56     3710.57    170.57 o 
   4   3   2     7683.21     7652.40    209.13 o 
   5   3   2     1639.77     1643.35     60.21 o 
   6   3   2       18.07       47.59     18.61 o 
   7   3   2        2.47       17.75     21.14 o 
   8   3   2      237.05      370.35     61.32 o 
   9   3   2       27.36        0.00     73.44 o 
  -8   4   2       10.64        0.00     80.60 o 
  -7   4   2      396.62      317.83     52.96 o 
  -6   4   2      410.91      454.57     51.69 o 
  -5   4   2     1372.72     1183.65     69.58 o 
  -4   4   2    10890.86    10609.18    376.84 o 
  -3   4   2    15326.87    14928.60    478.30 o 
  -2   4   2    20918.53    21407.86    569.67 o 
  -1   4   2    16857.25    18834.93    422.91 o 
   0   4   2    28053.34    28126.48    648.13 o 
   1   4   2    10625.99    11083.24    298.24 o 
   2   4   2      338.40      733.16     40.35 o 
   3   4   2       76.30       63.50     53.43 o 
   4   4   2      165.53      175.87     20.11 o 
   5   4   2      895.30      945.80     80.33 o 
   6   4   2     3556.62     3817.27    134.75 o 
   7   4   2      718.28      867.98     90.50 o 
   8   4   2      230.06       76.67    108.35 o 
  -7   5   2     1559.07     1615.30    217.57 o 
  -6   5   2     1972.14     2092.28    184.54 o 
  -5   5   2     2675.13     2369.99    101.69 o 
  -4   5   2    10416.01    10687.44    388.74 o 
  -3   5   2    12551.74    12348.95    366.75 o 
  -2   5   2     3481.41     3662.42     91.98 o 
  -1   5   2      179.45      229.79     29.94 o 
   0   5   2      252.50      202.30     17.06 o 
   1   5   2      502.35      370.02     19.35 o 
   2   5   2    13940.75    12836.72    362.70 o 
   3   5   2    14019.67    13526.57    431.06 o 
   4   5   2     2756.56     2929.93    195.40 o 
   5   5   2     3398.65     3388.80    123.05 o 
   6   5   2     3912.15     3902.49    147.05 o 
   7   5   2      690.11      570.84     76.49 o 
   8   5   2      120.44       77.29     43.02 o 
  -7   6   2      691.34      639.33     88.82 o 
  -6   6   2      355.85      282.38     55.30 o 
  -5   6   2      117.11      107.52     40.39 o 
  -4   6   2      750.20      644.60     61.62 o 
  -3   6   2     1076.34      896.28    120.52 o 
  -2   6   2      536.60      520.18     49.17 o 
  -1   6   2     2143.33     2132.07     64.51 o 
   0   6   2      380.03      476.87     24.09 o 
   1   6   2     1711.54     1875.25     61.36 o 
   2   6   2     7609.12     7357.04    221.73 o 
   3   6   2     6203.16     6122.20    200.00 o 
   4   6   2     1318.23     1342.60     69.84 o 
   5   6   2     1967.76     1973.67     88.05 o 
   6   6   2     1853.17     1820.51    171.39 o 
   7   6   2      756.50      751.89     81.26 o 
   8   6   2       58.77       61.44     46.31 o 
  -7   7   2      118.66       67.81     60.17 o 
  -6   7   2       46.82      121.28     50.60 o 
  -5   7   2        0.89        0.00     45.14 o 
  -4   7   2      215.53      218.07     46.66 o 
  -3   7   2      455.12      592.53    153.22 o 
  -2   7   2       18.68       24.09     25.20 o 
  -1   7   2     1498.45     1535.67     45.00 o 
   0   7   2      713.92      874.96     37.64 o 
   1   7   2     2767.45     2839.23     93.24 o 
   2   7   2     9658.25     9741.79    324.60 o 
   3   7   2     8249.41     8185.84    299.70 o 
   4   7   2     5727.22     5961.10    235.52 o 
   5   7   2     2518.91     2609.92    119.85 o 
   6   7   2     2021.78     2229.06    244.65 o 
   7   7   2      758.74      798.86     97.12 o 
  -6   8   2        5.38        0.00     76.15 o 
  -5   8   2      190.33      192.28     61.01 o 
  -4   8   2      137.96      100.44     44.87 o 
  -3   8   2      143.66       66.94     39.44 o 
  -2   8   2     4103.22     4384.75    226.76 o 
  -1   8   2     7357.17     6911.54    329.30 o 
   0   8   2     5745.17     5879.83    185.20 o 
   1   8   2     6131.15     6246.15    250.30 o 
   2   8   2     9590.67     9823.40    370.79 o 
   3   8   2     6207.26     6240.91    242.79 o 
   4   8   2      723.91      726.09     56.38 o 
   5   8   2       93.01      106.73     28.83 o 
   6   8   2      188.22      238.24     70.06 o 
   7   8   2       39.21       79.42     57.24 o 
  -5   9   2     1281.53     1672.22    171.39 o 
  -4   9   2     1292.96     1356.59    127.90 o 
  -3   9   2      988.29      990.65    134.91 o 
  -2   9   2     2361.27     2276.24    220.55 o 
  -1   9   2     1824.80     1984.54    204.60 o 
   0   9   2      672.90      667.66     79.99 o 
   1   9   2        6.36       30.21     43.39 o 
   2   9   2      109.59      200.32     77.36 o 
   3   9   2        1.37       64.53     31.47 o 
   4   9   2      417.19      418.78     53.04 o 
   5   9   2      338.91      368.03    113.43 o 
   6   9   2       97.65        0.00     54.46 o 
  -5  10   2      397.66      388.13     91.12 o 
  -4  10   2       38.96      114.17     56.71 o 
  -3  10   2       12.15        0.00     48.45 o 
  -2  10   2       68.68      119.63     49.41 o 
  -1  10   2        3.89        0.00     37.70 o 
   0  10   2      332.74      377.23     80.46 o 
   1  10   2      535.77      548.72     96.05 o 
   2  10   2       44.85       32.02     24.72 o 
   3  10   2        9.35        3.63     21.35 o 
   4  10   2      222.70      249.98     48.44 o 
   5  10   2      109.94      103.99     60.23 o 
   6  10   2      105.40       47.15     69.38 o 
  -4  11   2        0.16       74.76     63.77 o 
  -3  11   2       63.05       81.36     54.11 o 
  -2  11   2       35.29      177.22     59.60 o 
  -1  11   2        7.50       67.81     56.60 o 
   0  11   2      605.05      593.18     81.62 o 
   1  11   2      259.09      320.83     71.71 o 
   2  11   2      420.79      432.94     73.98 o 
   3  11   2      241.24      124.36     42.01 o 
   4  11   2      793.81      641.23     83.88 o 
  -2  12   2      581.92      672.61    193.93 o 
  -1  12   2      980.70      894.73    131.24 o 
   0  12   2     1499.71     1591.30    163.62 o 
   1  12   2     2387.39     2435.29    202.88 o 
   2  12   2     1233.83     1290.03    139.39 o 
   3  12   2      754.09      606.53    105.66 o 
  -1 -11   3       32.47        0.00     46.38 o 
   0 -11   3      187.79      205.52    118.23 o 
   1 -11   3      674.99      691.72    100.39 o 
   2 -11   3     1064.58      976.75    125.18 o 
  -3 -10   3      183.50      104.88     72.96 o 
  -2 -10   3      570.91      555.95    192.77 o 
  -1 -10   3      304.95      250.37     57.57 o 
   0 -10   3      109.00       30.21    133.52 o 
   1 -10   3      693.22      642.96     84.25 o 
   2 -10   3      833.48      928.13    107.35 o 
   3 -10   3      352.72      299.28    124.85 o 
   4 -10   3      183.10       86.88     56.46 o 
  -4  -9   3       48.25       28.70     55.63 o 
  -3  -9   3      261.83       79.77     63.97 o 
  -2  -9   3      308.60      324.28     49.59 o 
  -1  -9   3      713.02      671.87     74.49 o 
   0  -9   3      326.62      211.36     62.81 o 
   1  -9   3     1652.22     1470.40    251.49 o 
   2  -9   3     1787.30     1971.76    167.27 o 
   3  -9   3     1126.94     1066.77    110.48 o 
   4  -9   3      589.23      446.96     95.18 o 
   5  -9   3      512.83      869.59    124.92 o 
  -5  -8   3      606.91      633.68    122.34 o 
  -4  -8   3      544.40      418.20     96.09 o 
  -3  -8   3     1325.25     1464.76    403.01 o 
  -2  -8   3     3640.34     3309.76    330.18 o 
  -1  -8   3     1784.83     1714.32     91.62 o 
   0  -8   3     1225.52     1111.99     72.46 o 
   1  -8   3      619.44      671.09    226.20 o 
   2  -8   3     1787.84     1677.69    211.76 o 
   3  -8   3       17.78       19.18     37.12 o 
   4  -8   3      362.20      425.28     95.20 o 
   5  -8   3       74.13        0.00     86.23 o 
   6  -8   3      151.96      106.01     70.35 o 
  -6  -7   3     1152.13     1163.47    159.95 o 
  -5  -7   3     1365.65     1337.68    156.80 o 
  -4  -7   3      602.56      544.92    108.04 o 
  -3  -7   3      400.39      296.11     62.96 o 
  -2  -7   3     1123.96     1030.80     91.99 o 
  -1  -7   3      329.07      313.26     49.01 o 
   0  -7   3     2571.18     2555.42    114.60 o 
   1  -7   3     2139.09     2033.05     88.07 o 
   2  -7   3     1139.37     1285.38    191.33 o 
   3  -7   3     3544.44     3366.67    235.61 o 
   4  -7   3     2694.15     2743.69    179.77 o 
   5  -7   3      579.07      522.10     82.05 o 
   6  -7   3      137.82      178.08     57.91 o 
   7  -7   3      330.48      391.24     83.18 o 
  -6  -6   3      355.87      461.80    108.57 o 
  -5  -6   3      170.50      249.71     81.77 o 
  -4  -6   3      287.72      364.94     67.32 o 
  -3  -6   3      861.32      988.05    143.25 o 
  -2  -6   3     1175.38     1194.46     56.65 o 
  -1  -6   3     2662.74     2548.44    103.51 o 
   0  -6   3     8630.02     8540.73    377.01 o 
   1  -6   3     3143.28     2840.75    108.81 o 
   2  -6   3     2099.27     2216.12    162.42 o 
   3  -6   3      992.30     1038.24     80.32 o 
   4  -6   3     2124.03     2040.37    128.36 o 
   5  -6   3      428.06      315.52     55.40 o 
   6  -6   3       15.66       20.62     66.46 o 
   7  -6   3      257.09      170.06     56.17 o 
  -7  -5   3        6.82        0.00     61.51 o 
  -6  -5   3      125.58       46.81    133.72 o 
  -5  -5   3        1.00        0.00     47.28 o 
  -4  -5   3      858.44     1006.72    239.13 o 
  -3  -5   3     1258.91     1138.37    146.32 o 
  -2  -5   3      477.07      490.08     61.65 o 
  -1  -5   3     3922.95     3880.62    128.72 o 
   0  -5   3    14140.30    13154.51    542.49 o 
   1  -5   3     7129.97     6399.30    310.79 o 
   2  -5   3     4366.19     4124.65    260.96 o 
   3  -5   3     5209.57     5075.46    236.15 o 
   4  -5   3     8819.72     8357.84    390.00 o 
   5  -5   3      693.54      632.81     71.93 o 
   6  -5   3       55.46       24.84     37.01 o 
   7  -5   3      246.98      491.82    188.22 o 
   8  -5   3       59.75       91.66     58.53 o 
  -7  -4   3       61.78       55.44     57.80 o 
  -6  -4   3       52.46      306.71     73.63 o 
  -5  -4   3      174.99      238.03    134.32 o 
  -4  -4   3     3876.94     4193.80    431.27 o 
  -3  -4   3     7227.57     6792.69    368.59 o 
  -2  -4   3     9198.89    10319.76    751.35 o 
  -1  -4   3    17865.07    17789.84    551.04 o 
   0  -4   3    38545.02    38616.78   1328.96 o 
   1  -4   3    26069.72    26210.93    877.70 o 
   2  -4   3     3268.52     3286.26     84.38 o 
   3  -4   3     6517.57     5979.10    287.15 o 
   4  -4   3     1060.72      897.46     81.26 o 
   5  -4   3      154.68      248.77     42.71 o 
   6  -4   3     1643.63     1662.03    178.65 o 
   7  -4   3      655.49      605.21     72.52 o 
   8  -4   3      236.93      273.39     63.98 o 
  -7  -3   3      649.47      646.15    105.61 o 
  -6  -3   3      597.82      366.34     70.61 o 
  -5  -3   3     1595.81     1473.11    122.74 o 
  -4  -3   3     8827.45     8257.82    457.80 o 
  -3  -3   3    12342.36    11875.79    597.01 o 
  -2  -3   3     6735.32     6440.32    204.07 o 
  -1  -3   3     7470.31     7750.76    212.78 o 
   0  -3   3     9071.86     7613.50    205.32 o 
   1  -3   3     3036.79     2657.93     72.05 o 
   2  -3   3     4712.98     4691.11    135.39 o 
   3  -3   3     1809.87     1795.37     56.17 o 
   4  -3   3     1754.10     1747.69    201.25 o 
   5  -3   3     3160.27     3024.80    149.36 o 
   6  -3   3     5035.63     4628.56    429.26 o 
   7  -3   3     1219.74     1155.48    128.81 o 
   8  -3   3      132.19      202.19     54.73 o 
  -7  -2   3      361.28      346.93     79.68 o 
  -6  -2   3      241.19      209.38     57.60 o 
  -5  -2   3      130.15      166.73    111.44 o 
  -4  -2   3     1373.95     1160.34     99.47 o 
  -3  -2   3     1147.10      924.85     66.78 o 
  -2  -2   3     1293.79     1226.40     94.58 o 
  -1  -2   3        9.25       24.09     17.92 o 
   0  -2   3     1255.60      577.68     31.16 o 
   1  -2   3      877.45     1475.43     51.94 o 
   2  -2   3     2488.48     2686.20     61.44 o 
   3  -2   3     3292.33     3929.70     92.91 o 
   4  -2   3       30.98       74.18     24.99 o 
   5  -2   3     2779.73     2683.56    205.36 o 
   6  -2   3     4179.29     4312.31    207.26 o 
   7  -2   3      679.93      728.80     58.25 o 
   8  -2   3      219.18      278.12     57.07 o 
   9  -2   3      355.84      390.86     86.55 o 
  -8  -1   3       71.42        0.54     66.27 o 
  -7  -1   3      126.82      129.85     64.42 o 
  -6  -1   3       33.67       42.50    107.15 o 
  -5  -1   3      738.50      781.94     83.61 o 
  -4  -1   3      527.13      511.04     55.33 o 
  -3  -1   3      642.06      429.55     43.09 o 
  -2  -1   3      486.41      460.67     13.88 o 
  -1  -1   3      400.65      685.01     26.86 o 
   0  -1   3     4009.13     2199.52     93.25 o 
   1  -1   3      178.72      124.30     16.42 o 
   2  -1   3     9724.19    11108.44    312.60 o 
   3  -1   3     8726.31    10009.51    288.26 o 
   4  -1   3     2446.31     2978.60     80.96 o 
   5  -1   3     6288.55     6354.97    216.45 o 
   6  -1   3     7401.15     7245.59    262.83 o 
   7  -1   3     2113.15     2301.54    114.63 o 
   8  -1   3      141.97      251.97     71.91 o 
   9  -1   3      153.05      137.92     53.75 o 
  -8   0   3        5.23       24.80    120.32 o 
  -7   0   3      149.50      155.78     58.74 o 
  -6   0   3      560.27      679.63    179.03 o 
  -5   0   3      756.01      733.54     88.50 o 
  -4   0   3      226.61      302.35     58.94 o 
  -3   0   3      451.00      546.68     35.05 o 
  -2   0   3    10815.60    11274.01    243.97 o 
  -1   0   3    14370.08    15742.72    343.56 o 
   0   0   3     5590.01     8366.85    243.33 o 
   1   0   3    12670.05    16411.54    352.40 o 
   2   0   3    30748.33    33198.48    720.99 o 
   3   0   3    13091.89    14110.98    314.29 o 
   4   0   3     1668.37     2141.61     61.57 o 
   5   0   3     1790.29     1797.38     66.99 o 
   6   0   3     1785.95     1692.13     76.18 o 
   7   0   3       12.69       44.97     26.33 o 
   8   0   3      367.43      435.58     56.49 o 
   9   0   3       48.68       55.71     42.51 o 
  -8   1   3       90.96      111.31     61.58 o 
  -7   1   3      140.66      134.72     87.21 o 
  -6   1   3     3066.93     3324.34    233.57 o 
  -5   1   3     5514.44     5326.26    188.48 o 
  -4   1   3     7118.24     6994.58    209.72 o 
  -3   1   3     8316.39     9142.19    243.86 o 
  -2   1   3    17793.21    17823.13    464.83 o 
  -1   1   3    17127.05    17411.94    587.65 o 
   1   1   3       44.44      156.95      4.18 o 
   2   1   3      294.43      388.10     17.87 o 
   3   1   3      692.28      453.84     15.09 o 
   4   1   3     6382.69     5922.55    233.92 o 
   5   1   3     1769.18     1724.39     61.79 o 
   6   1   3       52.05       86.86     24.95 o 
   7   1   3      415.29      363.77     40.61 o 
   8   1   3      616.65      626.98     66.52 o 
   9   1   3       85.26       65.41     67.44 o 
  -8   2   3      286.64      311.03    212.84 o 
  -7   2   3      685.78      566.97     91.69 o 
  -6   2   3     2352.51     2543.81    166.85 o 
  -5   2   3     7681.36     7199.12    269.92 o 
  -4   2   3      962.45     1006.80     51.66 o 
  -3   2   3       96.66      309.05     29.72 o 
  -2   2   3     1939.67     2258.23    150.47 o 
  -1   2   3        5.98      151.17     38.26 o 
   0   2   3    16083.11    13532.24    250.58 o 
   1   2   3    21878.94    19512.71    305.19 o 
   2   2   3      663.52      643.32     34.20 o 
   3   2   3     2359.84     2384.10     50.64 o 
   4   2   3     7074.14     6685.74    296.62 o 
   5   2   3     1525.10     1546.54     59.40 o 
   6   2   3       20.59       15.62     18.08 o 
   7   2   3      116.54      118.02     39.88 o 
   8   2   3      619.33      611.12     53.31 o 
   9   2   3      112.78      164.51     60.70 o 
  -7   3   3      197.92      129.81     56.03 o 
  -6   3   3      776.80      734.99     59.37 o 
  -5   3   3     2293.86     2458.32    156.81 o 
  -4   3   3       82.85      128.69     47.42 o 
  -3   3   3       54.73      104.66     51.34 o 
  -2   3   3       91.78      113.57     21.20 o 
  -1   3   3       37.81       72.76     10.75 o 
   0   3   3     8480.04     7738.92    216.22 o 
   1   3   3     6857.98     5695.57    107.26 o 
   2   3   3     4584.81     5423.32    182.36 o 
   3   3   3     5890.25     6317.01    185.07 o 
   4   3   3     9232.77     7992.92    741.01 o 
   5   3   3     6449.25     6709.68    206.93 o 
   6   3   3      551.72      578.75     40.80 o 
   7   3   3     1250.46     1155.81    142.98 o 
   8   3   3      733.58      963.87     97.87 o 
   9   3   3      114.57       33.26     43.80 o 
  -7   4   3       41.00        0.00     51.31 o 
  -6   4   3      645.64      705.04     62.49 o 
  -5   4   3     1093.56     1059.90     90.53 o 
  -4   4   3       27.95       75.93     54.71 o 
  -3   4   3     1585.87     1466.10     72.76 o 
  -2   4   3     1361.01     1585.80     63.50 o 
  -1   4   3     5792.88     6218.51    142.69 o 
   0   4   3    30545.81    25933.62   2199.58 o 
   1   4   3    45917.18    45826.71   1270.08 o 
   2   4   3    23759.41    23939.04    659.86 o 
   3   4   3    16164.74    17108.16    497.28 o 
   4   4   3    18260.26    18406.00    715.53 o 
   5   4   3     5567.24     5505.26    260.60 o 
   6   4   3      156.07      147.61     26.84 o 
   7   4   3        2.97       27.09     20.49 o 
   8   4   3       48.08      298.95     60.07 o 
   9   4   3       54.18       57.56     57.72 o 
  -7   5   3       58.73        2.33     58.91 o 
  -6   5   3        4.15       57.47     36.83 o 
  -5   5   3       93.00       35.94     27.96 o 
  -4   5   3     2654.52     2480.60    110.03 o 
  -3   5   3    11916.79    12694.44    774.92 o 
  -2   5   3     8744.28     9205.92    258.06 o 
  -1   5   3    13911.15    14825.92    411.14 o 
   0   5   3    30891.24    30932.17    852.15 o 
   1   5   3    30073.03    30116.93   1067.25 o 
   2   5   3     4156.33     4091.88    412.79 o 
   3   5   3      988.44     1058.79    139.57 o 
   4   5   3     2735.60     2479.94    116.69 o 
   5   5   3      166.90      253.04     34.20 o 
   6   5   3      750.41      858.72     79.27 o 
   7   5   3     1172.34     1213.38     71.22 o 
   8   5   3       49.86       83.78     46.05 o 
  -7   6   3      448.94      449.83    116.34 o 
  -6   6   3      493.32      484.43    106.66 o 
  -5   6   3      350.75      207.62     48.95 o 
  -4   6   3     1775.15     1693.37     77.11 o 
  -3   6   3     4012.42     4093.64    127.75 o 
  -2   6   3     2538.49     2648.27     95.49 o 
  -1   6   3      587.92      668.17     35.91 o 
   0   6   3     3294.62     3203.88    146.66 o 
   1   6   3     3067.29     2626.77     79.94 o 
   2   6   3       11.54       47.69     54.08 o 
   3   6   3        2.10        3.58     18.11 o 
   4   6   3       11.83       20.50     31.25 o 
   5   6   3        4.56        7.67     27.97 o 
   6   6   3      832.12      806.72     96.65 o 
   7   6   3      553.97      495.31    214.12 o 
   8   6   3      139.03       53.96     39.64 o 
  -6   7   3      112.75       37.21     57.05 o 
  -5   7   3        5.30        0.00     45.72 o 
  -4   7   3      319.55      390.94     63.61 o 
  -3   7   3     1279.94     1362.32    118.52 o 
  -2   7   3      133.46      131.72     40.95 o 
  -1   7   3      228.86      295.03     21.47 o 
   0   7   3     2081.97     1756.83     63.05 o 
   1   7   3     1889.46     1657.68     60.50 o 
   2   7   3       33.20       18.31     35.05 o 
   3   7   3      409.25      433.77     52.45 o 
   4   7   3      100.69      128.00     30.44 o 
   5   7   3      289.01      303.26     39.00 o 
   6   7   3     2851.19     2898.85    136.53 o 
   7   7   3      939.82     1030.01    156.03 o 
   8   7   3      433.61      462.23    131.07 o 
  -6   8   3       92.12      142.32     60.80 o 
  -5   8   3        1.15       28.85     65.49 o 
  -4   8   3      115.58       23.19     56.98 o 
  -3   8   3      299.71      250.76     50.42 o 
  -2   8   3       31.86       50.96     34.20 o 
  -1   8   3      690.08      710.89     32.88 o 
   0   8   3      284.45      352.97     55.41 o 
   1   8   3      742.01      859.59     48.72 o 
   2   8   3     3342.10     3390.76    167.56 o 
   3   8   3     5986.42     5968.44    245.77 o 
   4   8   3     1754.09     1814.06    101.14 o 
   5   8   3     1848.83     1795.51    204.19 o 
   6   8   3     1907.41     1828.26    102.90 o 
   7   8   3      587.33      632.29     86.95 o 
  -5   9   3      498.83      630.41    102.79 o 
  -4   9   3      543.58      745.01     95.45 o 
  -3   9   3     1240.61     1078.29    107.56 o 
  -2   9   3     2165.66     2314.62    168.05 o 
  -1   9   3     6299.77     6188.46    564.18 o 
   0   9   3     3317.27     3252.77    122.55 o 
   1   9   3     1438.55     1445.81    102.99 o 
   2   9   3     2598.09     2464.92    118.23 o 
   3   9   3     1127.91     1046.49     69.35 o 
   4   9   3      171.20      199.94     50.54 o 
   5   9   3       12.41        0.00     32.76 o 
   6   9   3        2.50       39.11     71.50 o 
  -4  10   3     1122.42     1132.52    143.58 o 
  -3  10   3      831.15      837.71    106.91 o 
  -2  10   3     1611.09     1628.16    162.64 o 
  -1  10   3     1260.55     1129.17    194.60 o 
   0  10   3      181.32        0.47     35.22 o 
   1  10   3        4.11       87.30     28.24 o 
   2  10   3       23.61       48.31     29.13 o 
   3  10   3        5.29       41.42     32.87 o 
   4  10   3      100.54      258.98     49.10 o 
   5  10   3       90.12      161.23     47.67 o 
   6  10   3        1.05        0.00     65.10 o 
  -3  11   3      127.86      238.67    134.30 o 
  -2  11   3      553.50      603.48    158.64 o 
  -1  11   3      361.03      311.97     67.58 o 
   0  11   3      183.89      138.11     56.53 o 
   1  11   3       18.08      125.02     50.19 o 
   2  11   3        0.13        9.65     25.66 o 
   3  11   3        0.82       20.92     33.01 o 
   4  11   3      154.07      230.06     53.02 o 
   5  11   3      378.69      333.51     86.84 o 
  -2  12   3      128.61      184.92     72.13 o 
  -1  12   3       71.90      207.02    118.78 o 
   0  12   3       61.50      116.74     99.02 o 
   1  12   3      650.74      850.90    195.90 o 
   2  12   3      811.30      972.58    201.38 o 
   3  12   3      789.06      812.60    124.70 o 
   1 -11   4      100.88       67.45    110.46 o 
  -2 -10   4       48.37      229.03    136.03 o 
  -1 -10   4       12.67        7.50     74.40 o 
   0 -10   4       27.95        0.00     47.72 o 
   1 -10   4      223.86      389.30    141.88 o 
   2 -10   4      206.84      171.71     63.96 o 
   3 -10   4      157.81      175.79     65.48 o 
   4 -10   4       36.57        0.00     64.52 o 
  -3  -9   4        7.01       11.75     77.31 o 
  -2  -9   4      258.50      409.81     99.83 o 
  -1  -9   4      171.34      130.82     36.16 o 
   0  -9   4       69.48      107.38    109.68 o 
   1  -9   4      177.31       85.30     46.07 o 
   2  -9   4      882.73      675.74     89.97 o 
   3  -9   4      395.96      326.80     79.43 o 
   4  -9   4      245.95      129.97     65.32 o 
   5  -9   4      466.56      517.94    107.63 o 
  -4  -8   4       18.06        0.00     58.04 o 
  -3  -8   4      530.41      471.83     86.96 o 
  -2  -8   4     2040.40     2005.44    225.59 o 
  -1  -8   4     2651.93     2886.11    149.54 o 
   0  -8   4     1335.63     1139.77     78.60 o 
   1  -8   4     4082.48     3740.61    231.64 o 
   2  -8   4     4662.00     4542.17    287.22 o 
   3  -8   4     1455.08     1394.26    153.48 o 
   4  -8   4      546.28      388.55     70.05 o 
   5  -8   4      571.50      451.20     85.37 o 
   6  -8   4      250.87      290.46     77.67 o 
  -5  -7   4     1129.58     1224.52    218.96 o 
  -4  -7   4     1194.76     1246.07    139.45 o 
  -3  -7   4     3575.71     3322.59    253.94 o 
  -2  -7   4     5934.22     6169.42    524.40 o 
  -1  -7   4     7489.27     7655.94    325.70 o 
   0  -7   4     1726.11     1587.67    129.32 o 
   1  -7   4     2307.90     2483.31    196.61 o 
   2  -7   4      834.99      923.45    140.14 o 
   3  -7   4        0.84       44.47     56.19 o 
   4  -7   4      581.41      688.79     81.83 o 
   5  -7   4      565.26      609.75    101.44 o 
   6  -7   4      140.19      337.31     87.79 o 
   7  -7   4      332.31      445.93     87.45 o 
  -6  -6   4      801.94     1091.80    165.08 o 
  -5  -6   4     1679.66     1898.81    191.56 o 
  -4  -6   4     1080.85     1120.96    266.36 o 
  -3  -6   4     1640.52     1817.50    150.02 o 
  -2  -6   4     3909.78     4326.18    285.68 o 
  -1  -6   4      456.61      525.14     57.76 o 
   0  -6   4       16.39      253.45    126.42 o 
   1  -6   4      687.36     1181.81    276.36 o 
   2  -6   4        0.61       37.82     41.14 o 
   3  -6   4     1080.03     1175.77    151.10 o 
   4  -6   4     3263.19     3424.42    260.22 o 
   5  -6   4      527.21      553.70     71.49 o 
   6  -6   4      161.87      158.96     55.64 o 
   7  -6   4      383.47      341.22     73.31 o 
  -6  -5   4      581.51      516.98     99.68 o 
  -5  -5   4      662.51      821.47    130.36 o 
  -4  -5   4      362.06      349.79     69.40 o 
  -3  -5   4      316.33      367.07    109.16 o 
  -2  -5   4     2755.45     2642.90     93.93 o 
  -1  -5   4      365.69      384.16     59.65 o 
   0  -5   4      142.45      143.01     27.04 o 
   1  -5   4      775.16      900.72     54.83 o 
   2  -5   4       17.69       31.76     17.25 o 
   3  -5   4     2797.41     2751.43    209.98 o 
   4  -5   4     5480.98     5828.58    324.24 o 
   5  -5   4     2154.77     2089.21    166.98 o 
   6  -5   4     1078.68      922.34     89.97 o 
   7  -5   4     1214.42     1321.90    131.73 o 
   8  -5   4      763.92      886.75    106.44 o 
  -7  -4   4       15.12       18.13     56.42 o 
  -6  -4   4      437.81      617.61    125.18 o 
  -5  -4   4      884.74      947.04    114.61 o 
  -4  -4   4       70.61       84.84     45.45 o 
  -3  -4   4        7.43       59.64     38.95 o 
  -2  -4   4      310.99      210.96     48.08 o 
  -1  -4   4       47.17       32.91     17.67 o 
   0  -4   4    10803.93    11643.82    406.88 o 
   1  -4   4     8132.14     8770.11    385.81 o 
   2  -4   4     7679.92     8492.22    436.30 o 
   3  -4   4    12066.17    11456.56    820.29 o 
   4  -4   4    14713.12    13885.58    422.50 o 
   5  -4   4     6981.44     7424.72    359.39 o 
   6  -4   4      975.95      872.92     88.13 o 
   7  -4   4      634.43      861.04     95.18 o 
   8  -4   4      418.44      587.13     88.79 o 
  -7  -3   4       17.07        0.00     59.27 o 
  -6  -3   4        0.64        0.00     49.12 o 
  -5  -3   4       48.28       28.94     45.59 o 
  -4  -3   4     1568.03     1341.80    117.93 o 
  -3  -3   4     3812.32     3900.76    225.48 o 
  -2  -3   4     2211.96     2434.72    201.89 o 
  -1  -3   4     6470.54     7263.98    228.63 o 
   0  -3   4    21410.55    22150.72    744.63 o 
   1  -3   4     9852.44     8720.56    613.91 o 
   2  -3   4     8191.68     8624.67    240.28 o 
   3  -3   4     3140.43     2907.15    120.59 o 
   4  -3   4     6217.08     6309.86    205.96 o 
   5  -3   4      395.43      382.03     30.11 o 
   6  -3   4      233.08      266.37     58.11 o 
   7  -3   4        4.71       23.13     24.65 o 
   8  -3   4        3.60        0.00     36.91 o 
  -7  -2   4      810.24      820.37    122.09 o 
  -6  -2   4      424.12      483.32     89.52 o 
  -5  -2   4      574.06      563.98     74.57 o 
  -4  -2   4     3628.63     3600.86    224.26 o 
  -3  -2   4     3667.39     3668.76    209.64 o 
  -2  -2   4      376.20      570.50     68.27 o 
  -1  -2   4      106.80      354.40     21.81 o 
   0  -2   4     2515.99     2585.93    143.06 o 
   1  -2   4     3275.91     3573.67    111.61 o 
   2  -2   4     1456.06     1246.28     57.01 o 
   3  -2   4        2.70       99.99     23.39 o 
   4  -2   4     1566.32     1287.98     47.00 o 
   5  -2   4       31.12       16.07     30.74 o 
   6  -2   4      623.21      548.58     54.84 o 
   7  -2   4       79.26      121.51     76.42 o 
   8  -2   4        1.42        0.00     28.35 o 
   9  -2   4      114.04      189.96    148.64 o 
  -7  -1   4      961.36      835.39    116.05 o 
  -6  -1   4      258.50      144.25     52.88 o 
  -5  -1   4       38.77        0.00     37.02 o 
  -4  -1   4     1555.97     1468.17    177.54 o 
  -3  -1   4     1310.20     1469.34     93.35 o 
  -2  -1   4      559.26      317.79     42.15 o 
  -1  -1   4      622.02      314.47     27.25 o 
   0  -1   4     1030.48     1097.85     52.40 o 
   1  -1   4     2439.19     2429.16    132.88 o 
   2  -1   4     3573.81     3469.91     88.01 o 
   3  -1   4       24.37      101.13     13.49 o 
   4  -1   4      542.92      335.54     32.89 o 
   5  -1   4      163.90      188.24     23.38 o 
   6  -1   4     2213.61     1860.23     85.45 o 
   7  -1   4      829.62      794.56     52.02 o 
   8  -1   4      105.10       75.39     40.61 o 
   9  -1   4      400.26      447.68     92.45 o 
  -7   0   4      621.60      872.40    216.45 o 
  -6   0   4      451.51      344.49     67.42 o 
  -5   0   4      203.84      358.27     59.11 o 
  -4   0   4      525.90      488.83    123.77 o 
  -3   0   4      772.25      649.48     70.07 o 
  -2   0   4     1580.89     1221.81     33.57 o 
  -1   0   4     4853.60     3866.23     95.76 o 
   0   0   4     1632.18     1626.97     60.15 o 
   1   0   4     8103.94     9100.79    224.66 o 
   2   0   4    13954.61    13095.61    890.35 o 
   3   0   4    13395.06    14260.81    341.09 o 
   4   0   4     3681.65     4402.13    114.36 o 
   5   0   4     3268.57     3570.77    116.30 o 
   6   0   4     4942.65     4440.05    166.44 o 
   7   0   4     1037.10      930.54    121.30 o 
   8   0   4       72.91       30.43     32.06 o 
   9   0   4       88.80      111.85     46.66 o 
  -7   1   4      358.05      386.72     83.00 o 
  -6   1   4       32.46       82.92     52.75 o 
  -5   1   4      899.75      991.80    136.08 o 
  -4   1   4      439.58      456.67     68.00 o 
  -3   1   4     2749.13     2526.45    104.49 o 
  -2   1   4    22069.17    21098.41    623.42 o 
  -1   1   4    41333.33    34490.18   1937.17 o 
   0   1   4    21058.15    21756.68    551.49 o 
   1   1   4    15484.34    15054.66    322.37 o 
   2   1   4    39482.06    41900.23    918.86 o 
   3   1   4    11113.83    11676.49    241.25 o 
   4   1   4      274.31      556.90     36.85 o 
   5   1   4        9.30       82.59     49.80 o 
   6   1   4      480.47      467.75     37.60 o 
   7   1   4        0.97       46.19     32.15 o 
   8   1   4      600.18      789.94     69.61 o 
   9   1   4       54.81       32.79     38.49 o 
  -7   2   4        8.12       83.61     60.65 o 
  -6   2   4      741.40      804.58     91.64 o 
  -5   2   4     3500.04     3352.52    208.83 o 
  -4   2   4     3926.37     3826.46    154.63 o 
  -3   2   4     5280.14     5148.90    165.48 o 
  -2   2   4    21490.47    20563.82    819.46 o 
  -1   2   4    27094.96    25645.20    705.11 o 
   0   2   4     7420.00     8074.81    169.65 o 
   1   2   4     3304.66     3860.65    105.32 o 
   2   2   4     6017.29     5649.91    329.93 o 
   3   2   4     1204.69     1274.27     56.49 o 
   4   2   4     1937.54     1402.81     66.93 o 
   5   2   4      832.99      812.65     74.47 o 
   6   2   4       18.24        3.29     27.68 o 
   7   2   4      164.00      194.02     54.14 o 
   8   2   4      628.59      750.22     75.51 o 
   9   2   4      111.96       70.67     42.42 o 
  -7   3   4        3.28       94.56     99.40 o 
  -6   3   4      665.96      632.72     93.65 o 
  -5   3   4     2183.42     2096.36    109.76 o 
  -4   3   4     2481.91     2442.59    135.87 o 
  -3   3   4     2249.85     2336.32     83.84 o 
  -2   3   4     9198.02     8953.65    460.87 o 
  -1   3   4    16765.18    15370.25    413.38 o 
   0   3   4     5315.07     5333.69    179.11 o 
   1   3   4     3345.89     3538.11     75.43 o 
   2   3   4     1273.11      872.28     41.25 o 
   3   3   4     2498.36     2365.79     44.86 o 
   4   3   4     2671.32     2323.02     78.21 o 
   5   3   4     1985.31     1760.36     63.28 o 
   6   3   4      590.46      706.67    132.90 o 
   7   3   4      933.84      982.34    116.52 o 
   8   3   4     1267.59     1464.04    146.13 o 
   9   3   4      521.92      583.89     75.58 o 
  -7   4   4       62.40       55.95     98.44 o 
  -6   4   4      656.55      655.36     87.48 o 
  -5   4   4     2978.73     2853.80    142.30 o 
  -4   4   4     1971.92     2067.21    105.57 o 
  -3   4   4     2496.92     2673.63    119.66 o 
  -2   4   4     9975.33     9791.18    308.33 o 
  -1   4   4     9354.28     7962.21    209.18 o 
   0   4   4      802.41      709.40     71.31 o 
   1   4   4     1571.31     1785.87     53.03 o 
   2   4   4       32.94      124.70     13.57 o 
   3   4   4     2926.89     3135.24     77.29 o 
   4   4   4    15666.43    15942.84    459.70 o 
   5   4   4    10436.64    10286.05    380.83 o 
   6   4   4     3291.90     3411.88    181.80 o 
   7   4   4     2237.90     2338.01    101.99 o 
   8   4   4     1873.22     2077.57    114.76 o 
   9   4   4      400.14      664.22    164.80 o 
  -7   5   4       47.40        0.00     79.44 o 
  -6   5   4      185.28      167.70     47.15 o 
  -5   5   4      949.71     1049.13     74.00 o 
  -4   5   4      145.92      147.87     32.88 o 
  -3   5   4      301.10      316.20     45.46 o 
  -2   5   4      157.21      674.14    293.85 o 
  -1   5   4       21.51      141.39     33.54 o 
   0   5   4     7515.70     8158.99    207.75 o 
   1   5   4    14637.46    14714.72    397.35 o 
   2   5   4     6109.40     6964.70    199.13 o 
   3   5   4     9887.14    10846.72    330.57 o 
   4   5   4     7566.06     7416.44    236.36 o 
   5   5   4     8097.19     7942.61    263.54 o 
   6   5   4      672.06      578.90     61.12 o 
   7   5   4      411.51      349.15     39.28 o 
   8   5   4      268.63      338.04     59.99 o 
  -6   6   4      159.42      137.47     52.52 o 
  -5   6   4       68.40       21.17     26.73 o 
  -4   6   4     1014.66     1050.41     71.04 o 
  -3   6   4     3257.40     3340.47    128.49 o 
  -2   6   4     1512.05     1813.61     75.81 o 
  -1   6   4      437.16      626.59     29.22 o 
   0   6   4     3553.26     4030.07    111.12 o 
   1   6   4     3724.98     4224.75    151.02 o 
   2   6   4     1003.31     1210.70     56.29 o 
   3   6   4      536.43      644.11     51.12 o 
   4   6   4     1696.58     1701.13    163.86 o 
   5   6   4     1870.04     1853.87     84.49 o 
   6   6   4       56.48       84.22     31.69 o 
   7   6   4        9.11       48.14     27.26 o 
   8   6   4      137.10      498.45    125.19 o 
  -6   7   4      278.54      426.42    121.73 o 
  -5   7   4      146.66      171.70     56.33 o 
  -4   7   4      687.96      666.46    132.51 o 
  -3   7   4     1449.17     1479.78    138.54 o 
  -2   7   4      250.51      280.74     24.88 o 
  -1   7   4      199.07      334.55     44.68 o 
   0   7   4      890.94     1028.25     68.42 o 
   1   7   4     2423.05     2465.00     87.77 o 
   2   7   4      866.33     1059.30     62.74 o 
   3   7   4       30.06      138.67     91.05 o 
   4   7   4     2896.88     2973.38    258.95 o 
   5   7   4      205.35      267.02     41.07 o 
   6   7   4       19.84      120.24     65.24 o 
   7   7   4       87.13      105.41     70.34 o 
   8   7   4        2.64        0.00     74.01 o 
  -5   8   4      309.26      324.98     85.10 o 
  -4   8   4      892.91      792.40    102.66 o 
  -3   8   4     2321.22     2470.03    168.31 o 
  -2   8   4     1430.49     1266.95     54.68 o 
  -1   8   4      125.96      125.12     21.96 o 
   0   8   4      359.59      395.61     31.89 o 
   1   8   4      945.91      883.99     54.21 o 
   2   8   4      294.45      328.46     56.76 o 
   3   8   4     1025.94     1091.11    124.45 o 
   4   8   4      416.10      473.69    100.31 o 
   5   8   4      406.26      462.86     94.93 o 
   6   8   4      942.97      830.70     65.24 o 
   7   8   4      818.54      786.15    151.33 o 
  -5   9   4      339.57      308.66    103.52 o 
  -4   9   4      218.08      252.32     72.57 o 
  -3   9   4      369.15      293.67     59.25 o 
  -2   9   4      155.64      221.96     86.25 o 
  -1   9   4     1707.27     1778.27    125.11 o 
   0   9   4     2020.60     2133.69     92.67 o 
   1   9   4     2885.28     2817.52    122.93 o 
   2   9   4     5202.73     5390.38    221.34 o 
   3   9   4     3863.97     4079.12    194.02 o 
   4   9   4     2245.39     2095.13    117.60 o 
   5   9   4      502.74      547.17     57.09 o 
   6   9   4      727.80      671.64     66.31 o 
   7   9   4      175.79        3.49     65.12 o 
  -4  10   4      200.16      460.29    174.24 o 
  -3  10   4      319.71      212.05     68.65 o 
  -2  10   4     1420.79     1537.81    235.23 o 
  -1  10   4     3243.62     3196.24    327.65 o 
   0  10   4     2400.86     2359.32    159.12 o 
   1  10   4     2115.64     2137.51    106.57 o 
   2  10   4     1492.00     1673.66    130.24 o 
   3  10   4     1642.26     1716.16    110.29 o 
   4  10   4      312.82      428.98     64.50 o 
   5  10   4       17.43       46.94     66.85 o 
   6  10   4      116.69      195.34    107.36 o 
  -3  11   4      281.48      135.12     64.65 o 
  -2  11   4      457.14      479.05     81.61 o 
  -1  11   4     1769.36     1698.57    162.41 o 
   0  11   4     1368.21     1430.13    143.98 o 
   1  11   4      691.43      839.59    155.58 o 
   2  11   4     1329.82     1206.70    108.74 o 
   3  11   4     1224.74     1272.19    110.13 o 
   4  11   4      250.57      217.13     52.22 o 
   5  11   4       40.42       64.10     48.84 o 
  -2  12   4      919.70      848.25    137.20 o 
  -1  12   4     1445.28     1675.61    174.76 o 
   0  12   4     1399.45     1482.82    150.72 o 
   1  12   4      759.09      581.34    102.00 o 
   2  12   4      477.57      553.25     89.19 o 
   3  12   4      125.96       78.77     58.46 o 
  -1 -10   5      258.80      253.15    138.40 o 
   0 -10   5      355.72      324.39     76.53 o 
   1 -10   5      122.34      141.59     64.22 o 
   2 -10   5        7.45       45.24     63.01 o 
   3 -10   5        2.22       37.93     63.96 o 
  -3  -9   5      253.13      585.90    335.52 o 
  -2  -9   5      112.81      105.46     61.07 o 
  -1  -9   5      132.95       16.21     45.24 o 
   0  -9   5      208.42      240.58     60.61 o 
   1  -9   5        9.88       10.17     53.86 o 
   2  -9   5      188.82      489.73     96.46 o 
   3  -9   5       22.43       24.01     48.88 o 
   4  -9   5        2.39        0.00     51.10 o 
   5  -9   5      324.41      441.43     87.91 o 
  -4  -8   5      421.74      582.11    110.22 o 
  -3  -8   5      736.75      830.08    126.20 o 
  -2  -8   5        1.03        0.00     59.82 o 
  -1  -8   5        0.66        0.00     31.30 o 
   0  -8   5        2.28        0.00     53.86 o 
   1  -8   5      951.97     1047.78    175.27 o 
   2  -8   5     1917.22     2186.33    179.78 o 
   3  -8   5     2305.57     2399.60    325.11 o 
   4  -8   5     1192.54     1066.12    137.96 o 
   5  -8   5     1260.78     1277.57    137.28 o 
   6  -8   5     1136.77     1317.90    148.81 o 
  -4  -7   5       28.38       51.08     55.98 o 
  -3  -7   5       13.07        7.63     70.14 o 
  -2  -7   5     1941.11     2238.81    235.36 o 
  -1  -7   5     2566.74     2704.28    211.66 o 
   0  -7   5     3474.39     3634.40    184.95 o 
   1  -7   5     4847.12     5093.67    242.53 o 
   2  -7   5     7728.72     8444.98    519.49 o 
   3  -7   5     4165.30     4171.59    274.23 o 
   4  -7   5     1035.59      904.51    142.88 o 
   5  -7   5      694.03      735.18     92.97 o 
   6  -7   5      601.69      584.22     98.41 o 
  -5  -6   5      294.15      295.21     84.92 o 
  -4  -6   5      250.47      192.22    102.15 o 
  -3  -6   5     1304.99     1241.12    130.44 o 
  -2  -6   5     2827.62     3109.04    230.18 o 
  -1  -6   5     4127.13     4063.74    186.96 o 
   0  -6   5     2120.11     1962.01     98.69 o 
   1  -6   5     2466.66     2565.87    129.20 o 
   2  -6   5     4224.30     3963.75    303.06 o 
   3  -6   5     1056.90     1090.17    100.69 o 
   4  -6   5       34.96       21.10     52.70 o 
   5  -6   5      161.20      269.18    112.22 o 
   6  -6   5       69.86       79.83     49.03 o 
   7  -6   5       31.88       19.99     46.94 o 
  -6  -5   5      232.69      187.80     77.28 o 
  -5  -5   5      580.47      670.54    109.42 o 
  -4  -5   5       65.86        0.00     45.74 o 
  -3  -5   5      446.64      271.54     62.07 o 
  -2  -5   5     1546.67     1352.63    180.98 o 
  -1  -5   5     5366.96     5040.95    207.07 o 
   0  -5   5      296.68      414.46     60.49 o 
   1  -5   5     2405.47     2364.48    138.94 o 
   2  -5   5     5361.41     4765.03    198.80 o 
   3  -5   5     1466.48     1258.02    109.00 o 
   4  -5   5       10.56       41.43     34.17 o 
   5  -5   5       25.55       13.85     41.08 o 
   6  -5   5       35.73      107.67     45.12 o 
   7  -5   5      263.20      229.51     60.74 o 
   8  -5   5      550.35      550.40    105.01 o 
  -6  -4   5      255.08      124.70     70.02 o 
  -5  -4   5      884.99      887.28    120.14 o 
  -4  -4   5      370.14      290.22    133.20 o 
  -3  -4   5      370.64      331.04     61.42 o 
  -2  -4   5     4545.41     4288.15    259.71 o 
  -1  -4   5     2294.03     2355.13    163.62 o 
   0  -4   5      741.11      673.09     62.08 o 
   1  -4   5      249.95      217.30     33.10 o 
   2  -4   5      578.69      489.95     42.12 o 
   3  -4   5       96.08      107.71     19.65 o 
   4  -4   5     3534.68     3219.71    111.05 o 
   5  -4   5     2256.77     1898.54     78.64 o 
   6  -4   5      911.31      870.23     80.97 o 
   7  -4   5     1447.75     1538.37    138.11 o 
   8  -4   5     1271.77     1485.40    154.94 o 
  -6  -3   5      354.99      446.40     89.59 o 
  -5  -3   5      415.50      523.01     85.64 o 
  -4  -3   5        5.24       19.27     65.88 o 
  -3  -3   5      555.41      732.20     86.97 o 
  -2  -3   5        1.71        0.00     37.25 o 
  -1  -3   5     1416.56     1602.30     69.17 o 
   0  -3   5     4551.70     4470.39    363.60 o 
   1  -3   5     9751.59    10986.40    395.35 o 
   2  -3   5     2812.20     3450.95    158.61 o 
   3  -3   5     3079.89     3268.99    197.74 o 
   4  -3   5     7357.87     7740.79    263.06 o 
   5  -3   5     2706.35     2627.42    101.57 o 
   6  -3   5      335.55      319.67     52.22 o 
   7  -3   5      340.71      407.56     63.85 o 
   8  -3   5      563.49      757.49    153.60 o 
  -7  -2   5       69.36       88.59     66.02 o 
  -6  -2   5        8.90        0.00     55.19 o 
  -5  -2   5      125.60      192.18     56.38 o 
  -4  -2   5     3513.13     3589.52    251.20 o 
  -3  -2   5     6458.12     6143.39    422.07 o 
  -2  -2   5     4186.50     3957.39    196.50 o 
  -1  -2   5     2336.42     2368.98     87.93 o 
   0  -2   5    12265.82    12331.13    420.30 o 
   1  -2   5     6968.08     7819.79    290.45 o 
   2  -2   5      196.45      179.18     19.94 o 
   3  -2   5      227.69      471.59     27.01 o 
   4  -2   5     1944.69     2080.18     99.08 o 
   5  -2   5      334.29      297.89     35.97 o 
   6  -2   5       99.27      163.13     44.41 o 
   7  -2   5       14.46       82.41     39.24 o 
   8  -2   5      347.46      424.65     52.03 o 
   9  -2   5        0.76        0.00     79.44 o 
  -7  -1   5      305.08      429.06     98.39 o 
  -6  -1   5      402.49      266.63    159.96 o 
  -5  -1   5      615.44      537.29     91.00 o 
  -4  -1   5     2854.51     2631.29    258.31 o 
  -3  -1   5     6769.69     6606.00    361.96 o 
  -2  -1   5     2581.56     2607.78     74.19 o 
  -1  -1   5     1380.16     1638.14     63.66 o 
   0  -1   5     7729.62     8081.57    340.33 o 
   1  -1   5     3001.09     3043.62     96.64 o 
   2  -1   5      305.32      717.76     66.63 o 
   3  -1   5       36.29      200.92     17.96 o 
   4  -1   5     1612.56     1532.65     53.92 o 
   5  -1   5      245.17      233.82     26.53 o 
   6  -1   5      198.29      247.69     38.38 o 
   7  -1   5       38.15       44.98     24.17 o 
   8  -1   5        1.74       25.74     62.42 o 
   9  -1   5       16.49        0.00     79.05 o 
  -7   0   5      515.75      653.18    108.63 o 
  -6   0   5      616.58      575.93    128.02 o 
  -5   0   5      887.38      903.31     97.18 o 
  -4   0   5     5305.19     5299.65    578.43 o 
  -3   0   5    11001.54     9919.00    960.61 o 
  -2   0   5     6628.79     6566.66    315.83 o 
  -1   0   5     4416.32     4584.43    134.24 o 
   0   0   5     9680.15     8508.20    600.45 o 
   1   0   5     4357.46     4268.30    170.74 o 
   2   0   5      481.44      252.80     35.98 o 
   3   0   5     3960.87     3488.76    189.81 o 
   4   0   5      696.44      738.77     32.68 o 
   5   0   5     1895.18     1851.10     63.88 o 
   6   0   5     5685.61     5867.97    264.64 o 
   7   0   5     2257.31     2212.98    155.74 o 
   8   0   5      314.66      244.53     47.70 o 
   9   0   5      247.07      245.04     47.01 o 
  -7   1   5     1037.02     1117.42    146.99 o 
  -6   1   5     1212.83     1184.03    156.70 o 
  -5   1   5     1278.45     1480.15    243.97 o 
  -4   1   5     5641.72     5745.49    521.22 o 
  -3   1   5     7446.52     6799.62    221.91 o 
  -2   1   5      692.05      680.26     71.47 o 
  -1   1   5      670.87      438.38     72.16 o 
   0   1   5      322.42      406.76     44.21 o 
   1   1   5     5041.94     5292.19    130.14 o 
   2   1   5    27234.74    25300.09    739.89 o 
   3   1   5    28700.69    27460.62    701.03 o 
   4   1   5     8540.87     8642.88    214.03 o 
   5   1   5     6325.20     6761.91    199.07 o 
   6   1   5     6921.70     7403.24    514.68 o 
   7   1   5     1656.69     1613.39     87.42 o 
   8   1   5       18.19        0.00     26.78 o 
   9   1   5      100.40        0.00     30.12 o 
  -7   2   5      506.62      857.64    117.05 o 
  -6   2   5      266.05      284.03     72.50 o 
  -5   2   5        0.45      230.33    126.91 o 
  -4   2   5        9.85       26.68     22.16 o 
  -3   2   5      212.99      227.25     27.80 o 
  -2   2   5     2241.50     2297.82    106.86 o 
  -1   2   5    11553.92    11677.94    330.52 o 
   0   2   5     6514.28     6982.96    170.94 o 
   1   2   5     8063.18     8687.89    378.33 o 
   2   2   5    17511.21    15026.58    594.30 o 
   3   2   5    16267.95    13914.60    379.62 o 
   4   2   5     4020.61     4232.30    181.25 o 
   5   2   5     1361.16     1445.30    106.42 o 
   6   2   5     2546.04     2371.35    146.05 o 
   7   2   5      608.75      579.12    104.17 o 
   8   2   5        0.11       19.82     25.90 o 
   9   2   5        0.63        0.00     97.26 o 
  -7   3   5       15.23       15.01    101.14 o 
  -6   3   5       12.80       35.94     82.35 o 
  -5   3   5      474.06      505.22     58.38 o 
  -4   3   5       15.91       13.19     24.92 o 
  -3   3   5        9.25        0.00     25.66 o 
  -2   3   5     1625.93     1754.31     68.44 o 
  -1   3   5     4554.69     4549.04    125.32 o 
   0   3   5     4481.60     5290.96    141.00 o 
   1   3   5     1184.86     1353.52     69.27 o 
   2   3   5    23861.25    23123.82    891.15 o 
   3   3   5    12350.43    10973.42   1119.08 o 
   4   3   5     4594.16     4172.68    150.98 o 
   5   3   5     2041.98     2016.92    108.82 o 
   6   3   5     2459.85     2702.05    124.94 o 
   7   3   5      615.59      921.21     97.37 o 
   8   3   5      123.67      282.21    103.33 o 
   9   3   5       90.06       75.96     84.88 o 
  -7   4   5        0.64     1812.75    264.67 o 
  -6   4   5       58.79        0.00     58.45 o 
  -5   4   5      627.43      504.39     73.35 o 
  -4   4   5      409.54      417.00     45.92 o 
  -3   4   5      203.44      298.25     35.42 o 
  -2   4   5     3722.36     4393.84    159.79 o 
  -1   4   5    12134.47    12517.77    410.21 o 
   0   4   5     8172.36     8885.94    319.71 o 
   1   4   5     5440.88     5628.35    122.74 o 
   2   4   5    15618.44    15094.55    372.40 o 
   3   4   5     9694.82     9065.42    277.95 o 
   4   4   5      478.88      473.71     39.97 o 
   5   4   5        5.91        0.00     27.80 o 
   6   4   5        8.15       36.47     21.57 o 
   7   4   5      208.14      279.06     40.01 o 
   8   4   5     1094.99     1189.42    121.99 o 
   9   4   5      587.13      809.10    179.20 o 
  -6   5   5      462.80      424.76     87.39 o 
  -5   5   5     1799.43     1919.86    119.06 o 
  -4   5   5     1716.69     1707.58    132.59 o 
  -3   5   5      367.80      429.68     47.34 o 
  -2   5   5     1740.63     1980.47     84.69 o 
  -1   5   5     4599.84     4894.99    147.48 o 
   0   5   5       29.10      102.44     66.08 o 
   1   5   5       77.38       54.57     17.52 o 
   2   5   5     1020.89     1273.57     47.38 o 
   3   5   5       11.03       39.31     11.53 o 
   4   5   5     3540.95     3589.09    102.02 o 
   5   5   5     3587.68     3300.16    139.34 o 
   6   5   5      736.34      570.67     36.80 o 
   7   5   5      567.50      441.86     46.73 o 
   8   5   5      771.54      851.90     95.84 o 
  -6   6   5      187.66      168.62     89.93 o 
  -5   6   5      337.36      291.72     53.22 o 
  -4   6   5        5.31       16.01     29.15 o 
  -3   6   5     1057.28     1195.38     70.89 o 
  -2   6   5      812.93      801.00     53.27 o 
  -1   6   5     1896.60     1840.95     75.68 o 
   0   6   5     3876.44     3909.37    153.93 o 
   1   6   5     5506.59     5352.17    157.03 o 
   2   6   5     1841.99     2120.03     81.00 o 
   3   6   5      177.05      272.99     28.58 o 
   4   6   5     1696.99     1777.48     73.38 o 
   5   6   5      825.90      785.86     50.45 o 
   6   6   5       60.58       71.17     22.51 o 
   7   6   5       89.90      165.10    137.01 o 
   8   6   5      289.80      414.83    113.21 o 
  -6   7   5       18.05        0.00     89.90 o 
  -5   7   5        5.94        0.00     48.04 o 
  -4   7   5      413.15      449.27     96.76 o 
  -3   7   5     2025.86     2237.44    114.60 o 
  -2   7   5     2122.10     2102.81     91.18 o 
  -1   7   5      599.39      538.19     48.19 o 
   0   7   5     1713.06     1628.12     85.72 o 
   1   7   5     5174.99     5289.75    320.00 o 
   2   7   5      400.31      543.97    124.83 o 
   3   7   5      431.31      590.72     52.12 o 
   4   7   5      793.85      771.00     51.62 o 
   5   7   5     1831.42     1697.96     80.78 o 
   6   7   5      135.18      164.74     64.68 o 
   7   7   5       76.92        2.00     36.97 o 
   8   7   5      145.15       34.88     72.48 o 
  -5   8   5       44.70      171.61     74.24 o 
  -4   8   5      560.75      634.06    182.50 o 
  -3   8   5     2278.25     2144.21    172.40 o 
  -2   8   5     3393.97     3328.04    162.81 o 
  -1   8   5     2076.31     2074.00    136.21 o 
   0   8   5     5770.76     5782.30    214.32 o 
   1   8   5     7289.53     7044.98    242.72 o 
   2   8   5     2171.46     2206.46    120.91 o 
   3   8   5     1141.07     1131.78     84.65 o 
   4   8   5      457.33      609.75     70.77 o 
   5   8   5      279.82      321.23     40.48 o 
   6   8   5       58.36      114.43     62.98 o 
   7   8   5      253.92      464.63    190.35 o 
  -4   9   5     1372.09     1306.64    148.22 o 
  -3   9   5     3563.34     4064.52    274.05 o 
  -2   9   5     3414.27     3920.77    252.71 o 
  -1   9   5     2683.33     2697.07    114.28 o 
   0   9   5     2135.51     2042.69     87.93 o 
   1   9   5      694.05      781.29     51.34 o 
   2   9   5       35.90      161.04     38.86 o 
   3   9   5     1393.65     1563.05    103.90 o 
   4   9   5      672.04      919.89    152.07 o 
   5   9   5     1190.70     1097.40    100.41 o 
   6   9   5      970.27     1021.11    119.94 o 
   7   9   5      819.71     1059.27    168.01 o 
  -4  10   5      435.42      449.53    102.37 o 
  -3  10   5      818.75      892.62    111.69 o 
  -2  10   5      222.43      357.59     76.18 o 
  -1  10   5       22.58       93.46    113.93 o 
   0  10   5      167.39      214.30     51.06 o 
   1  10   5      130.95      165.37     31.77 o 
   2  10   5     1125.76     1061.06     74.90 o 
   3  10   5     2384.84     2584.21    155.46 o 
   4  10   5      962.25      978.19    327.72 o 
   5  10   5      429.53      526.42     76.13 o 
   6  10   5      653.17      688.95     97.58 o 
  -3  11   5       35.77        0.00     56.21 o 
  -2  11   5        0.13      146.49     69.17 o 
  -1  11   5      100.91      153.59     64.61 o 
   0  11   5      184.53      194.87     55.03 o 
   1  11   5      108.93       15.56     76.35 o 
   2  11   5      688.93      664.76     64.02 o 
   3  11   5      965.31     1189.29    106.21 o 
   4  11   5      877.78      710.64     89.54 o 
   5  11   5      540.73      549.66     77.27 o 
  -1  12   5      440.78      601.07    102.96 o 
   0  12   5      590.47      756.51    105.17 o 
   1  12   5      871.81      770.65    126.36 o 
   2  12   5     1214.20     1220.89    161.74 o 
   3  12   5     1526.71     1605.45    135.48 o 
  -1  -9   6      632.14      605.13    187.36 o 
   0  -9   6     1061.23     1004.37    212.34 o 
   1  -9   6      797.98      706.62    243.09 o 
   2  -9   6      277.65      160.17     60.83 o 
   3  -9   6      418.66      397.39     85.69 o 
   4  -9   6      248.19      213.39     77.92 o 
  -3  -8   6      888.36      971.78    277.27 o 
  -2  -8   6      773.02      731.83    127.27 o 
  -1  -8   6     1248.16     1459.68    182.30 o 
   0  -8   6     2392.37     2516.72    156.25 o 
   1  -8   6     1561.91     1503.29    134.08 o 
   2  -8   6      193.34      169.88     63.50 o 
   3  -8   6       45.32       76.84     57.94 o 
   4  -8   6       37.52      101.10     55.07 o 
   5  -8   6      141.85      161.25    132.17 o 
  -4  -7   6     1042.40     1103.07    162.13 o 
  -3  -7   6      757.86      750.11    213.79 o 
  -2  -7   6      645.32      676.59    153.43 o 
  -1  -7   6      404.17      435.61    108.47 o 
   0  -7   6      141.63      264.91     89.94 o 
   1  -7   6        2.85       74.38     80.60 o 
   2  -7   6     1332.61     1168.40    175.01 o 
   3  -7   6     1557.04     1620.89    147.75 o 
   4  -7   6      948.77      889.12    153.91 o 
   5  -7   6     1790.13     1709.85    255.57 o 
   6  -7   6     1209.42     1236.75    153.95 o 
  -4  -6   6       10.60      138.28     71.48 o 
  -3  -6   6       38.28        4.44     52.24 o 
  -2  -6   6      435.80      660.12    117.51 o 
  -1  -6   6     1348.87     1106.53     81.78 o 
   0  -6   6      181.61      106.69     36.84 o 
   1  -6   6     1114.54      942.69     65.28 o 
   2  -6   6     2762.00     2740.76    139.93 o 
   3  -6   6     2066.74     1895.65    295.71 o 
   4  -6   6      478.76      650.25     82.50 o 
   5  -6   6      505.90      339.33     66.48 o 
   6  -6   6      991.47     1044.03    129.82 o 
   7  -6   6      245.23      316.03    127.93 o 
  -5  -5   6      206.23      315.23     91.07 o 
  -4  -5   6      165.78      245.36     85.14 o 
  -3  -5   6       14.25        0.00     47.95 o 
  -2  -5   6     1470.16     1269.08    124.56 o 
  -1  -5   6      932.88      950.44     71.58 o 
   0  -5   6       53.30       56.40     28.35 o 
   1  -5   6      435.12      513.85     49.03 o 
   2  -5   6     2568.16     2330.60    136.54 o 
   3  -5   6     1692.50     1576.92     88.59 o 
   4  -5   6      464.60      454.19     61.50 o 
   5  -5   6      991.86      807.95     93.74 o 
   6  -5   6     1323.26     1473.52    141.39 o 
   7  -5   6      326.48      439.28     84.46 o 
  -5  -4   6      664.83      790.60    170.11 o 
  -4  -4   6      358.58      210.89     68.09 o 
  -3  -4   6      457.01      457.21     85.12 o 
  -2  -4   6     2333.69     2385.69    177.91 o 
  -1  -4   6     2633.71     2747.20    135.32 o 
   0  -4   6     2077.38     2039.99    105.40 o 
   1  -4   6     1417.51     1446.11     82.80 o 
   2  -4   6     3892.35     3365.04    440.95 o 
   3  -4   6     3221.25     3117.00    138.56 o 
   4  -4   6      117.01      197.69     90.63 o 
   5  -4   6       94.85      217.81     70.07 o 
   6  -4   6       86.71      169.60     73.83 o 
   7  -4   6       27.52        0.00     42.68 o 
   8  -4   6      321.92      253.31     72.58 o 
  -6  -3   6      744.68      876.87    154.22 o 
  -5  -3   6     2136.66     2264.85    215.21 o 
  -4  -3   6     1040.36     1112.01    205.39 o 
  -3  -3   6     2114.83     1967.70    167.00 o 
  -2  -3   6     2795.81     2852.73    359.32 o 
  -1  -3   6     4323.70     4203.20    339.86 o 
   0  -3   6       38.59      119.68     53.82 o 
   1  -3   6      716.18      896.10     81.55 o 
   2  -3   6        6.44       31.15     21.79 o 
   3  -3   6      983.79     1121.11     86.84 o 
   4  -3   6     4589.12     4298.96    207.68 o 
   5  -3   6     3255.40     3102.61    273.13 o 
   6  -3   6      179.99      202.86     55.67 o 
   7  -3   6      833.38      885.62     96.63 o 
   8  -3   6      666.32      712.78     86.27 o 
  -6  -2   6      703.73      701.61    123.56 o 
  -5  -2   6     1548.76     1598.49    159.57 o 
  -4  -2   6      447.77      309.93     65.66 o 
  -3  -2   6       76.07      145.43     50.77 o 
  -2  -2   6        4.49       70.10     93.78 o 
  -1  -2   6      494.46      476.99     74.32 o 
   0  -2   6     8791.74     9439.77    380.53 o 
   1  -2   6    11618.73    11435.59    429.62 o 
   2  -2   6     4388.04     4713.26    202.79 o 
   3  -2   6     4043.18     4100.43    187.17 o 
   4  -2   6     5702.67     5587.96    235.80 o 
   5  -2   6     2178.63     2085.45    109.27 o 
   6  -2   6       72.18      290.90     72.66 o 
   7  -2   6      133.68       99.44     33.28 o 
   8  -2   6      265.44      226.38     75.40 o 
  -6  -1   6      105.95      112.05     64.43 o 
  -5  -1   6      223.30      394.56     90.33 o 
  -4  -1   6       16.26       42.80     58.71 o 
  -3  -1   6     2000.28     1977.58    141.13 o 
  -2  -1   6      865.21      912.72     52.87 o 
  -1  -1   6     1712.31     1744.38    110.80 o 
   0  -1   6     8832.52     8083.77    355.80 o 
   1  -1   6    11420.35    10344.21    483.52 o 
   2  -1   6     4631.24     4804.26    236.03 o 
   3  -1   6     2460.79     2491.47    187.65 o 
   4  -1   6     5670.66     5224.77    170.06 o 
   5  -1   6     3187.62     2729.71    148.72 o 
   6  -1   6      325.97      303.86     33.86 o 
   7  -1   6       35.28       87.47     29.29 o 
   8  -1   6      634.32      606.96     65.77 o 
   9  -1   6       21.84        0.00     97.27 o 
  -6   0   6       17.19       53.07     55.70 o 
  -5   0   6       86.54      286.08     98.05 o 
  -4   0   6      559.73      524.50     73.63 o 
  -3   0   6     2366.57     2138.54    412.77 o 
  -2   0   6     2628.68     2689.47    179.82 o 
  -1   0   6     4833.62     4687.56    282.99 o 
   0   0   6    18164.43    18881.74    680.84 o 
   1   0   6    29130.75    28368.51   1045.91 o 
   2   0   6    10192.22     9838.59    301.60 o 
   3   0   6     7619.72     7832.88    269.88 o 
   4   0   6     9790.61     9514.80    425.51 o 
   5   0   6     2749.60     2709.75    218.35 o 
   6   0   6       21.61      114.84     63.54 o 
   7   0   6      201.31      289.59     60.12 o 
   8   0   6        8.25       65.79     69.58 o 
   9   0   6      219.33      264.84     83.86 o 
  -6   1   6      156.07       96.56     65.25 o 
  -5   1   6      138.55      126.68    103.30 o 
  -4   1   6     1772.70     1748.46    214.29 o 
  -3   1   6     9049.93     8768.56    336.22 o 
  -2   1   6     7927.46     7870.94    425.05 o 
  -1   1   6     8306.82     8305.27    350.28 o 
   0   1   6    17789.83    16099.29    512.67 o 
   1   1   6    21349.47    19783.21    607.80 o 
   2   1   6     2966.87     2582.74     68.50 o 
   3   1   6       30.98       32.30     26.07 o 
   4   1   6      182.46      181.64     51.13 o 
   5   1   6      463.06      502.40     55.69 o 
   6   1   6     3678.42     3562.71    190.78 o 
   7   1   6     2032.65     2271.90    105.02 o 
   8   1   6      897.17      912.82     67.31 o 
   9   1   6      175.31      142.14     67.03 o 
  -6   2   6      434.78      713.44    160.55 o 
  -5   2   6      236.37       96.81    122.12 o 
  -4   2   6     1339.53     1182.61    113.88 o 
  -3   2   6     3591.95     3876.25    216.53 o 
  -2   2   6     1264.91     1291.57     60.83 o 
  -1   2   6       31.22       96.34     19.60 o 
   0   2   6     1068.15      798.52     75.35 o 
   1   2   6      603.44      380.59     41.44 o 
   2   2   6     1207.73     1318.82     68.56 o 
   3   2   6     4050.39     3820.36    174.05 o 
   4   2   6      803.55      922.96     70.06 o 
   5   2   6      873.11      889.81     53.33 o 
   6   2   6     3273.18     3039.23    101.47 o 
   7   2   6     1611.86     1555.70    194.50 o 
   8   2   6      291.84      288.75     70.37 o 
   9   2   6       83.60       91.95     63.32 o 
  -6   3   6       69.01        1.13     51.37 o 
  -5   3   6       41.25      143.92     69.95 o 
  -4   3   6       10.95       22.23     25.55 o 
  -3   3   6      111.67      208.53     35.81 o 
  -2   3   6       29.79       32.61     22.55 o 
  -1   3   6     1231.10     1273.75     79.81 o 
   0   3   6      217.65      134.85     17.24 o 
   1   3   6      163.88       32.27     19.44 o 
   2   3   6      767.94      920.17    112.65 o 
   3   3   6     2464.30     2415.60    227.35 o 
   4   3   6      707.19      766.37     73.18 o 
   5   3   6      750.33      913.02     85.40 o 
   6   3   6     3076.19     2979.12    181.37 o 
   7   3   6     2445.02     2347.44    121.18 o 
   8   3   6      215.77      271.27     68.61 o 
   9   3   6      295.92      422.35    114.76 o 
  -6   4   6        0.21        0.00     54.37 o 
  -5   4   6      316.22      355.79     74.08 o 
  -4   4   6      289.18      342.40     63.97 o 
  -3   4   6       32.48        0.00     31.85 o 
  -2   4   6      509.69      622.97     82.64 o 
  -1   4   6     4535.95     5030.20    169.46 o 
   0   4   6      708.79      835.59     76.06 o 
   1   4   6      731.51     1127.20     72.45 o 
   2   4   6     4683.03     4828.52    192.53 o 
   3   4   6     9578.05     9740.38    416.78 o 
   4   4   6     3603.07     3576.93    193.96 o 
   5   4   6     1206.83     1346.47    253.75 o 
   6   4   6     3012.92     2886.19    202.57 o 
   7   4   6     1299.46     1489.87    119.34 o 
   8   4   6       16.24       42.74     55.03 o 
   9   4   6        0.11        0.00     71.30 o 
  -6   5   6      110.72      259.80    163.17 o 
  -5   5   6     1235.05     1411.76    102.94 o 
  -4   5   6     1688.98     1810.61    115.57 o 
  -3   5   6     1618.81     1631.13     88.92 o 
  -2   5   6     5793.46     6009.38    235.04 o 
  -1   5   6     6889.76     7045.27    241.88 o 
   0   5   6     7333.13     7755.75    304.20 o 
   1   5   6      874.14      992.60     39.70 o 
   2   5   6     3860.53     4200.34    128.31 o 
   3   5   6     1509.20     1702.41    100.95 o 
   4   5   6        2.62      107.57    109.47 o 
   5   5   6      244.81      242.59     47.60 o 
   6   5   6       22.81        0.00     34.62 o 
   7   5   6       38.26       30.45     47.75 o 
   8   5   6      300.87      356.08     65.83 o 
  -6   6   6      459.35      601.85    146.97 o 
  -5   6   6     1984.36     2121.15    217.88 o 
  -4   6   6     2303.64     2672.48    150.54 o 
  -3   6   6     1554.32     1446.93     91.24 o 
  -2   6   6     2025.01     1905.51     90.84 o 
  -1   6   6     1821.71     1807.62     75.12 o 
   0   6   6      205.89      356.81     96.34 o 
   1   6   6     2329.04     2068.95     71.05 o 
   2   6   6      906.18      776.94     46.91 o 
   3   6   6      537.68      512.83     51.45 o 
   4   6   6     2635.81     2756.49    154.90 o 
   5   6   6     1928.31     2149.03    142.40 o 
   6   6   6      426.59      373.45     60.18 o 
   7   6   6       67.80      187.48    140.68 o 
   8   6   6      188.99      116.92     54.77 o 
  -5   7   6      836.86     1123.10    130.96 o 
  -4   7   6      702.47      745.02     77.80 o 
  -3   7   6       58.91       41.85     47.14 o 
  -2   7   6        3.42       11.64     30.69 o 
  -1   7   6      579.00      738.84     65.82 o 
   0   7   6     1204.76     1167.94     51.88 o 
   1   7   6     2148.75     1990.45     81.09 o 
   2   7   6     1836.34     1627.12    105.55 o 
   3   7   6      489.75      494.85     99.36 o 
   4   7   6     2007.43     2113.73    127.94 o 
   5   7   6     2237.86     2271.75    154.20 o 
   6   7   6      382.95      475.27     67.91 o 
   7   7   6      175.16      117.33     50.32 o 
   8   7   6      337.18      354.37    108.56 o 
  -5   8   6      250.72      525.61    105.61 o 
  -4   8   6      328.01      488.08     84.42 o 
  -3   8   6        3.70        0.00     36.99 o 
  -2   8   6       16.49       78.48     27.02 o 
  -1   8   6       88.31       87.83     24.92 o 
   0   8   6     1532.64     1626.23     72.14 o 
   1   8   6     3765.81     4035.95    192.89 o 
   2   8   6     5350.59     4901.53    189.62 o 
   3   8   6     3510.43     3546.61    159.36 o 
   4   8   6     4308.93     4453.18    240.73 o 
   5   8   6     3256.41     3521.61    220.48 o 
   6   8   6     1215.06     1047.53     95.68 o 
   7   8   6      233.67      213.23    100.40 o 
  -4   9   6       25.00       44.45     54.28 o 
  -3   9   6      674.17      720.91     99.25 o 
  -2   9   6     1205.80     1269.88    117.67 o 
  -1   9   6     2125.26     1894.35     93.12 o 
   0   9   6     3841.52     3757.07    163.99 o 
   1   9   6     8316.79     7689.17    629.70 o 
   2   9   6     4793.39     4917.12    212.30 o 
   3   9   6     2534.72     2441.03    171.47 o 
   4   9   6     1542.87     1659.14    122.50 o 
   5   9   6     1057.78     1249.65    106.20 o 
   6   9   6        4.13        0.00     43.90 o 
   7   9   6       66.90       58.87     90.49 o 
  -3  10   6      813.40      886.48    218.07 o 
  -2  10   6     1337.02     1394.09    134.28 o 
  -1  10   6      834.15      704.76     83.79 o 
   0  10   6     1019.94      896.00     65.04 o 
   1  10   6     1891.27     1936.79    115.65 o 
   2  10   6      351.87      422.10     64.72 o 
   3  10   6       41.69        0.98     36.71 o 
   4  10   6        6.41       99.04     44.25 o 
   5  10   6        1.07       84.40     78.66 o 
   6  10   6      122.25       92.39     53.12 o 
  -2  11   6      221.13       47.18     50.66 o 
  -1  11   6       42.40       48.97     81.19 o 
   0  11   6       94.07       67.62     46.55 o 
   1  11   6      156.44      264.33     50.06 o 
   2  11   6      150.03      288.32     48.81 o 
   3  11   6       22.00       19.00     50.77 o 
   4  11   6        2.37       12.91     38.07 o 
   5  11   6       43.73       41.05     44.64 o 
   0  12   6        0.86        0.00     49.29 o 
   1  12   6        2.19        0.00     96.88 o 
   2  12   6      119.97        0.00    105.81 o 
   3  12   6      331.26      507.66     82.80 o 
   0  -9   7      521.69      774.10    212.53 o 
   1  -9   7      303.78      299.45     93.24 o 
   2  -9   7      377.00      213.54     79.70 o 
  -2  -8   7      132.63       53.23     78.68 o 
  -1  -8   7      246.48      203.42     72.72 o 
   0  -8   7     1035.82     1171.13    246.10 o 
   1  -8   7     1464.76     1320.57    203.36 o 
   2  -8   7      857.18      726.04    161.63 o 
   3  -8   7     1417.46     1335.36    313.84 o 
   4  -8   7     1297.44     1583.36    201.00 o 
  -3  -7   7      805.56      562.36    111.83 o 
  -2  -7   7      711.58      516.36    120.04 o 
  -1  -7   7      877.09      804.91    131.56 o 
   0  -7   7     1987.01     2036.99    157.05 o 
   1  -7   7     1931.47     2235.89    223.27 o 
   2  -7   7      482.42      481.98     83.92 o 
   3  -7   7      240.40      359.05     74.46 o 
   4  -7   7      202.40      285.71     68.92 o 
   5  -7   7        9.31        0.00     55.42 o 
   6  -7   7      226.99      431.96     87.70 o 
  -4  -6   7      531.96      454.80    120.99 o 
  -3  -6   7      772.70      690.30    181.20 o 
  -2  -6   7       71.65        0.00    106.58 o 
  -1  -6   7        6.03       11.37     54.65 o 
   0  -6   7      307.97      256.97     75.88 o 
   1  -6   7        0.81       23.54     38.84 o 
   2  -6   7      572.26      835.60    103.05 o 
   3  -6   7      454.58      681.37    226.11 o 
   4  -6   7       38.43       65.96     47.33 o 
   5  -6   7      195.27      184.54     62.92 o 
   6  -6   7      788.45      606.00     94.00 o 
  -4  -5   7      117.28      120.47     71.05 o 
  -3  -5   7       31.29       96.46     62.78 o 
  -2  -5   7      262.40      442.72     86.34 o 
  -1  -5   7      422.70      464.67     60.71 o 
   0  -5   7      357.34      427.59     80.58 o 
   1  -5   7      100.22      119.27     39.21 o 
   2  -5   7     1062.11     1076.16     82.11 o 
   3  -5   7      896.73     1015.48     82.28 o 
   4  -5   7      139.34       80.66     55.26 o 
   5  -5   7      227.36      236.31     80.83 o 
   6  -5   7      641.98      599.37    175.93 o 
   7  -5   7      367.83      454.06     91.00 o 
  -5  -4   7        9.51        0.00     77.31 o 
  -4  -4   7        2.06      102.52     98.81 o 
  -3  -4   7       56.10        0.00     47.22 o 
  -2  -4   7      845.97      872.36    114.05 o 
  -1  -4   7     2833.92     2776.46    392.71 o 
   0  -4   7     1242.87     1416.28     93.73 o 
   1  -4   7     1563.38     1765.66    107.01 o 
   2  -4   7     4869.33     5380.06    262.28 o 
   3  -4   7     4005.10     4372.91    283.64 o 
   4  -4   7     1053.50      858.69     60.08 o 
   5  -4   7      638.16      664.58     87.25 o 
   6  -4   7     1521.07     1429.55    124.63 o 
   7  -4   7      399.99      540.87    116.14 o 
   8  -4   7        0.60        0.00     68.01 o 
  -5  -3   7      292.00      491.08     99.57 o 
  -4  -3   7      741.53      879.44    122.21 o 
  -3  -3   7     1156.41     1145.58    154.76 o 
  -2  -3   7     5428.56     5788.15    478.97 o 
  -1  -3   7    10256.16    10064.24    429.80 o 
   0  -3   7     5678.67     6575.31    311.97 o 
   1  -3   7     4468.98     4901.90    227.05 o 
   2  -3   7     7226.30     7200.74    523.83 o 
   3  -3   7     3164.53     3326.36    150.81 o 
   4  -3   7        5.66       47.43     22.62 o 
   5  -3   7        0.26       96.59     41.65 o 
   6  -3   7        3.94       33.35     39.37 o 
   7  -3   7       49.50        0.00     46.89 o 
   8  -3   7      473.10      456.39     82.27 o 
  -5  -2   7     1515.84     1770.11    181.87 o 
  -4  -2   7     2224.50     2070.09    358.73 o 
  -3  -2   7     1516.52     1455.78    140.66 o 
  -2  -2   7     6261.67     6692.35    419.41 o 
  -1  -2   7     7286.40     6632.22    256.87 o 
   0  -2   7     2027.93     1940.55    121.51 o 
   1  -2   7      146.96      274.50     58.76 o 
   2  -2   7      175.95      237.93     60.10 o 
   3  -2   7       45.67       61.36     29.20 o 
   4  -2   7     2705.36     2775.86    143.49 o 
   5  -2   7     2003.23     2199.99    109.23 o 
   6  -2   7      683.75      603.47     57.55 o 
   7  -2   7      273.42      274.66     81.92 o 
   8  -2   7      665.56      813.01    138.49 o 
  -6  -1   7      265.78      270.25     90.57 o 
  -5  -1   7     1152.05     1091.01    133.71 o 
  -4  -1   7      614.61      640.24     91.13 o 
  -3  -1   7      701.32      697.77     95.59 o 
  -2  -1   7     1733.79     1727.27    126.02 o 
  -1  -1   7     2684.22     2682.80    165.40 o 
   0  -1   7       54.10      140.57     95.89 o 
   1  -1   7      281.17      378.30     58.18 o 
   2  -1   7       11.16       69.76     35.54 o 
   3  -1   7      385.27      539.40     44.58 o 
   4  -1   7     2548.87     2413.20     99.86 o 
   5  -1   7     4716.04     4626.24    240.38 o 
   6  -1   7      308.44      287.89     38.34 o 
   7  -1   7      992.27      951.64     75.03 o 
   8  -1   7      992.93      973.14    115.64 o 
  -6   0   7      117.08       12.52     57.54 o 
  -5   0   7      733.09      743.27    187.60 o 
  -4   0   7      395.36      503.19    122.54 o 
  -3   0   7       81.86      152.21     57.91 o 
  -2   0   7      695.72      637.54     46.08 o 
  -1   0   7     1518.31     1233.79    107.46 o 
   0   0   7      171.03      323.26     32.74 o 
   1   0   7     3796.97     3895.70    147.82 o 
   2   0   7     1874.37     2081.49    121.49 o 
   3   0   7     3151.81     3252.88    239.76 o 
   4   0   7     9740.16     9514.24    541.18 o 
   5   0   7     9854.46     9760.91    421.00 o 
   6   0   7     2094.29     2103.45     90.77 o 
   7   0   7     1519.78     1461.02     81.89 o 
   8   0   7      983.77     1224.81    152.16 o 
   9   0   7      285.76      474.30    252.19 o 
  -6   1   7        3.28       16.75     57.39 o 
  -5   1   7      148.13      336.74     79.21 o 
  -4   1   7        4.17      267.85    284.82 o 
  -3   1   7     1015.50     1046.42    157.86 o 
  -2   1   7      690.19      742.92    115.74 o 
  -1   1   7      371.52      375.00     41.99 o 
   0   1   7     6430.72     7008.63    238.06 o 
   1   1   7    14499.63    14287.40    474.63 o 
   2   1   7     6966.59     6783.90    201.33 o 
   3   1   7     5070.38     4943.15    133.03 o 
   4   1   7     9845.49     9242.06    459.99 o 
   5   1   7     4408.31     4598.77    150.43 o 
   6   1   7      816.45      871.91     77.33 o 
   7   1   7        2.63        0.00     25.99 o 
   8   1   7      168.73      396.96     85.08 o 
   9   1   7        0.06       38.12     64.06 o 
  -6   2   7      278.00      252.26     86.11 o 
  -5   2   7      226.50      227.13    120.76 o 
  -4   2   7     1166.80      924.02     99.92 o 
  -3   2   7     2844.02     2755.77    139.41 o 
  -2   2   7     2312.71     2447.23    136.20 o 
  -1   2   7      959.25     1165.44    162.95 o 
   0   2   7     2572.87     2711.04    137.38 o 
   1   2   7     4771.10     4615.62    160.73 o 
   2   2   7      410.50      680.19     59.94 o 
   3   2   7       85.98      168.28     34.05 o 
   4   2   7      649.92      631.97     57.35 o 
   5   2   7      335.55      619.17    206.12 o 
   6   2   7       14.47       69.55     61.23 o 
   7   2   7      444.42      418.24    146.21 o 
   8   2   7       15.81       74.67     53.76 o 
   9   2   7       53.40        0.00     47.32 o 
  -6   3   7      419.33      685.60    112.99 o 
  -5   3   7      257.77      143.76    126.00 o 
  -4   3   7      350.04      449.63    106.05 o 
  -3   3   7     2142.83     2309.89    125.63 o 
  -2   3   7      134.40      256.68     40.82 o 
  -1   3   7      175.06      156.30     57.49 o 
   0   3   7       10.28       66.56     47.57 o 
   1   3   7      769.10      784.70     91.65 o 
   2   3   7        2.78      104.52    122.45 o 
   3   3   7     1136.87      891.37     67.44 o 
   4   3   7      111.06       85.59     33.60 o 
   5   3   7      438.62      488.21     95.03 o 
   6   3   7      560.71      584.64     72.84 o 
   7   3   7      338.65      294.33     63.07 o 
   8   3   7      113.49       37.64     51.69 o 
   9   3   7       34.71       20.13     48.09 o 
  -6   4   7      376.00      551.13    217.71 o 
  -5   4   7      121.81      148.29     66.40 o 
  -4   4   7      243.71      188.01     45.28 o 
  -3   4   7     1053.73     1201.39    117.87 o 
  -2   4   7       51.11       42.75     53.59 o 
  -1   4   7      573.92      582.19     63.05 o 
   0   4   7      223.91      172.31     23.38 o 
   1   4   7       39.52       37.98     37.40 o 
   2   4   7     1522.80     1465.96    105.24 o 
   3   4   7     4515.65     4259.61    203.79 o 
   4   4   7     1234.71     1091.15     79.19 o 
   5   4   7      596.85      585.55     84.59 o 
   6   4   7     2480.02     2165.98    144.55 o 
   7   4   7     1115.29      915.53    104.15 o 
   8   4   7      397.36      364.73    121.95 o 
  -5   5   7       13.73        0.00     52.61 o 
  -4   5   7       19.37       25.52     37.00 o 
  -3   5   7       44.27       18.72     47.16 o 
  -2   5   7      556.78      540.44     61.91 o 
  -1   5   7     6460.33     6353.81    238.77 o 
   0   5   7     7014.26     7041.60    235.08 o 
   1   5   7     6206.17     6422.40    186.52 o 
   2   5   7    10110.63     9754.02    439.38 o 
   3   5   7    10125.72    10093.08    472.29 o 
   4   5   7     3802.03     3778.30    199.17 o 
   5   5   7     1021.62      975.76     88.86 o 
   6   5   7      549.37      582.88    147.41 o 
   7   5   7      541.36      509.92    141.19 o 
   8   5   7        4.41      132.25     61.29 o 
  -5   6   7      298.09      370.58     76.30 o 
  -4   6   7      803.22      895.58     82.48 o 
  -3   6   7     1268.39     1412.99    102.98 o 
  -2   6   7     3347.42     3472.13    193.53 o 
  -1   6   7    11874.55    12118.14    461.16 o 
   0   6   7     6633.10     6711.05    226.51 o 
   1   6   7     3869.33     3765.63    126.59 o 
   2   6   7     4267.17     4041.28    201.88 o 
   3   6   7     3482.96     3392.19    283.57 o 
   4   6   7      197.65      215.03     42.23 o 
   5   6   7      256.16      389.19    116.12 o 
   6   6   7        4.92        0.00     78.08 o 
   7   6   7        0.34        0.00     38.33 o 
   8   6   7      224.52      409.36     80.72 o 
  -5   7   7      408.37      515.33    127.96 o 
  -4   7   7     1038.76      916.38     82.51 o 
  -3   7   7      533.40      597.82     60.04 o 
  -2   7   7     2092.85     2207.90    121.62 o 
  -1   7   7     3073.89     3131.22    130.03 o 
   0   7   7     3584.24     3558.48    262.40 o 
   1   7   7      681.24      606.40     73.59 o 
   2   7   7     1104.82     1253.53     87.99 o 
   3   7   7      804.88      984.10     81.22 o 
   4   7   7       10.52        0.00     35.26 o 
   5   7   7      252.23      256.16     52.53 o 
   6   7   7      142.45      357.14     98.84 o 
   7   7   7       72.13      110.98    161.22 o 
   8   7   7      259.24      323.86     67.61 o 
  -4   8   7      596.19      634.82    101.91 o 
  -3   8   7      396.07      428.20     54.51 o 
  -2   8   7     1445.89     1436.79     99.87 o 
  -1   8   7     1974.85     2217.56    115.74 o 
   0   8   7     2406.79     2245.48    295.07 o 
   1   8   7      283.59      359.37     42.85 o 
   2   8   7      126.25      158.17     29.27 o 
   3   8   7       62.68       48.08     54.65 o 
   4   8   7      514.20      463.04     62.52 o 
   5   8   7     1651.98     1733.85    135.03 o 
   6   8   7     1100.69     1384.23    158.99 o 
   7   8   7      646.35      756.63    182.51 o 
  -3   9   7      182.87      217.99     68.14 o 
  -2   9   7       45.13      145.40     56.16 o 
  -1   9   7      346.31      513.34     50.08 o 
   0   9   7       75.12       70.89     37.63 o 
   1   9   7      800.43      778.62     56.76 o 
   2   9   7     1396.78     1217.54     91.94 o 
   3   9   7     1274.97     1058.02    179.07 o 
   4   9   7     2349.99     2415.32    165.73 o 
   5   9   7     2853.39     2870.54    239.70 o 
   6   9   7      940.69      910.58    109.30 o 
  -3  10   7      255.54      201.72     76.99 o 
  -2  10   7      636.68      636.47    154.00 o 
  -1  10   7      314.36      375.21     67.78 o 
   0  10   7      714.95      527.64     54.76 o 
   1  10   7     1409.95     1224.74    101.68 o 
   2  10   7     1295.05     1449.79    109.36 o 
   3  10   7      412.48      306.39     91.13 o 
   4  10   7      579.13      464.34     71.52 o 
   5  10   7      433.73      397.80     69.36 o 
   6  10   7      242.80       73.66     60.28 o 
  -1  11   7      167.68       70.85     68.41 o 
   0  11   7      165.45        0.00     78.88 o 
   1  11   7      360.58      240.12     56.56 o 
   2  11   7      145.28      120.41     52.65 o 
   3  11   7       99.23      132.75     56.78 o 
   4  11   7      105.28      110.28     49.54 o 
   5  11   7      155.96      164.93     62.90 o 
   1  12   7      228.00      469.44    143.04 o 
   2  12   7       91.21        0.00     73.64 o 
   0  -8   8        8.27        3.10     92.23 o 
   1  -8   8      141.95      140.13     69.09 o 
   2  -8   8       63.89       18.25     52.51 o 
   3  -8   8      246.15      308.86     88.77 o 
  -2  -7   8      106.16      255.25     88.00 o 
  -1  -7   8      251.14      230.43     81.87 o 
   0  -7   8     1519.31     1506.10    165.51 o 
   1  -7   8     1226.72     1246.05    117.23 o 
   2  -7   8      987.88      763.96    122.36 o 
   3  -7   8      663.01      523.27     93.15 o 
   4  -7   8     1379.60     1533.36    167.85 o 
   5  -7   8      541.76      444.99    120.23 o 
  -3  -6   8     1012.51     1208.45    235.79 o 
  -2  -6   8      961.63      926.46    161.65 o 
  -1  -6   8      954.92      790.21    131.33 o 
   0  -6   8     1383.67     1348.87    125.67 o 
   1  -6   8     1405.40     1596.22    139.50 o 
   2  -6   8      112.95      123.95     47.95 o 
   3  -6   8       31.37        0.00     44.64 o 
   4  -6   8      127.58      128.55     58.81 o 
   5  -6   8        0.93        0.00     95.52 o 
   6  -6   8       39.76      101.06    131.18 o 
  -3  -5   8     1094.98     1294.41    187.41 o 
  -2  -5   8      568.66      531.16    101.31 o 
  -1  -5   8      172.27      114.08    177.53 o 
   0  -5   8      437.59      458.59     65.00 o 
   1  -5   8      288.17      431.48     70.55 o 
   2  -5   8       36.59      111.42     50.47 o 
   3  -5   8      294.07      504.94     82.20 o 
   4  -5   8        3.80       55.85     62.20 o 
   5  -5   8       13.45       43.45     58.14 o 
   6  -5   8      321.53      492.46    229.91 o 
   7  -5   8      195.98       68.12     63.31 o 
  -4  -4   8      524.79      736.33    222.04 o 
  -3  -4   8      951.26      847.42    124.89 o 
  -2  -4   8      504.28      557.13     89.82 o 
  -1  -4   8       22.62      133.05     57.12 o 
   0  -4   8      375.54      528.89    108.94 o 
   1  -4   8        4.53        0.00     47.52 o 
   2  -4   8      762.56      815.78    106.67 o 
   3  -4   8     1664.15     1831.39    124.82 o 
   4  -4   8      765.78      810.91     95.42 o 
   5  -4   8      849.50      720.53     65.98 o 
   6  -4   8     2011.02     1948.61    156.33 o 
   7  -4   8      755.94      715.23    101.80 o 
  -4  -3   8      304.89      590.62    111.49 o 
  -3  -3   8      723.65     1016.91    175.38 o 
  -2  -3   8       13.25      108.67     55.34 o 
  -1  -3   8      936.66     1066.96     72.94 o 
   0  -3   8     1380.13     1376.01    116.90 o 
   1  -3   8     1643.71     1923.90    118.98 o 
   2  -3   8     8359.69     8584.82    401.71 o 
   3  -3   8     8265.91     8404.41    388.46 o 
   4  -3   8     4121.99     4396.86    215.92 o 
   5  -3   8     1793.09     1823.06    129.27 o 
   6  -3   8     1968.26     2263.13    303.13 o 
   7  -3   8      812.40      869.52    186.65 o 
   8  -3   8        8.21       50.38     99.59 o 
  -5  -2   8       67.75       64.05     62.67 o 
  -4  -2   8       45.51      133.77     81.77 o 
  -3  -2   8      128.26       97.26    100.00 o 
  -2  -2   8     1654.20     1671.10    142.80 o 
  -1  -2   8     5010.52     4857.67    270.00 o 
   0  -2   8     4105.65     4341.45    270.33 o 
   1  -2   8     3631.58     3778.60    198.03 o 
   2  -2   8     7706.49     8202.42    654.52 o 
   3  -2   8     5019.11     5323.00    370.98 o 
   4  -2   8     1479.80     1482.28     87.18 o 
   5  -2   8      111.38       98.63     38.87 o 
   6  -2   8      522.10      516.45     46.97 o 
   7  -2   8       72.89      162.89     45.43 o 
   8  -2   8      129.49      162.79    141.08 o 
  -5  -1   8      354.18      297.51    127.56 o 
  -4  -1   8      327.03      184.32     65.38 o 
  -3  -1   8      271.32      163.13    114.76 o 
  -2  -1   8     1082.64     1014.64    108.33 o 
  -1  -1   8     3007.05     2682.54    128.87 o 
   0  -1   8     1887.90     1863.59     95.23 o 
   1  -1   8      864.69      905.27     64.88 o 
   2  -1   8     2431.26     2251.09    110.50 o 
   3  -1   8     4522.97     4326.11    181.98 o 
   4  -1   8      133.08      157.99     32.22 o 
   5  -1   8       84.15      101.88     33.42 o 
   6  -1   8      110.31      192.03     93.41 o 
   7  -1   8       20.22       33.13     55.42 o 
   8  -1   8      224.39      226.39     68.03 o 
  -5   0   8      409.65      332.34     84.38 o 
  -4   0   8      417.26      287.79     72.02 o 
  -3   0   8       16.28        0.00     42.74 o 
  -2   0   8      978.05     1191.48    185.02 o 
  -1   0   8     3242.37     3284.79    138.94 o 
   0   0   8     1444.20     1367.96     69.26 o 
   1   0   8      418.27      517.82    116.66 o 
   2   0   8     1709.17     1496.73     73.53 o 
   3   0   8     3550.24     3316.24    177.52 o 
   4   0   8      387.53      390.95     93.52 o 
   5   0   8      391.27      394.16     38.42 o 
   6   0   8      335.53      257.48     67.08 o 
   7   0   8      324.24      264.49     62.35 o 
   8   0   8     1015.58     1116.83    173.90 o 
  -5   1   8      433.72     1924.13    942.12 o 
  -4   1   8      377.83      306.92     75.30 o 
  -3   1   8       18.33        0.38    117.22 o 
  -2   1   8       65.17       94.65     33.32 o 
  -1   1   8      592.56      794.96     94.68 o 
   0   1   8      182.44      258.27     34.23 o 
   1   1   8     1726.92     1588.84     73.59 o 
   2   1   8      622.60      637.05     56.48 o 
   3   1   8     1768.22     1583.11     76.03 o 
   4   1   8     2205.60     2002.39    353.26 o 
   5   1   8     5364.10     5546.62    694.76 o 
   6   1   8     1054.85      986.40    140.18 o 
   7   1   8      663.99      409.98     73.90 o 
   8   1   8      807.98     1126.94    456.33 o 
  -5   2   8       49.12        0.00     56.24 o 
  -4   2   8       63.88      118.09     61.15 o 
  -3   2   8     1570.53     1684.64    171.60 o 
  -2   2   8     2129.80     2321.29    184.81 o 
  -1   2   8     1666.32     1710.25    211.43 o 
   0   2   8     4870.70     4624.93    209.28 o 
   1   2   8     8354.00     7703.49    248.79 o 
   2   2   8     3144.88     3324.82    195.44 o 
   3   2   8      911.85     1065.15     81.37 o 
   4   2   8      862.71     1092.73     85.58 o 
   5   2   8     2494.98     2309.19    161.13 o 
   6   2   8       10.68        0.00     35.21 o 
   7   2   8        2.05       54.53     88.55 o 
   8   2   8      119.03      100.45     64.18 o 
  -5   3   8       82.81      323.08    111.23 o 
  -4   3   8      953.43      844.40    104.37 o 
  -3   3   8     3343.56     3439.16    189.78 o 
  -2   3   8     3376.94     3388.78    195.55 o 
  -1   3   8     1458.31     1370.27    133.66 o 
   0   3   8     2768.35     2484.88     96.59 o 
   1   3   8     4530.36     4186.11    118.21 o 
   2   3   8      825.36      876.13     71.14 o 
   3   3   8      207.14      235.80     41.39 o 
   4   3   8      671.01      649.49    135.84 o 
   5   3   8      341.71      395.83    157.44 o 
   6   3   8        2.91        0.00     48.30 o 
   7   3   8       52.11      223.93     59.69 o 
   8   3   8       27.00       91.20     56.45 o 
  -5   4   8      190.30      397.09     86.48 o 
  -4   4   8      887.61      905.17    125.54 o 
  -3   4   8     2416.55     2704.54    195.01 o 
  -2   4   8     3599.36     3974.29    192.12 o 
  -1   4   8     1828.97     1800.64    141.06 o 
   0   4   8     2117.03     2009.76     82.81 o 
   1   4   8     4634.17     4858.94    247.36 o 
   2   4   8      734.77      656.99     59.32 o 
   3   4   8       10.18      213.01    132.72 o 
   4   4   8       12.30       80.17     37.73 o 
   5   4   8       64.85      129.18     43.99 o 
   6   4   8      215.88      359.93     89.55 o 
   7   4   8     1132.39     1248.48    155.32 o 
   8   4   8      227.96      224.92     67.56 o 
  -5   5   8      512.12      575.30    128.35 o 
  -4   5   8      828.69      863.42    107.14 o 
  -3   5   8     3583.34     4295.86    249.55 o 
  -2   5   8     2529.74     2741.45    148.42 o 
  -1   5   8      934.03      955.96     83.47 o 
   0   5   8      711.14      654.32     56.36 o 
   1   5   8      337.60      353.20     49.38 o 
   2   5   8      677.54      565.55     59.57 o 
   3   5   8     4792.49     4635.31    247.51 o 
   4   5   8     3839.46     3701.61    330.74 o 
   5   5   8     1956.85     2042.50    194.52 o 
   6   5   8     3318.12     3512.48    250.96 o 
   7   5   8     2255.72     2426.62    244.52 o 
   8   5   8      472.72      406.95     80.89 o 
  -4   6   8      138.93       63.64     70.33 o 
  -3   6   8      758.77      956.59    103.24 o 
  -2   6   8       55.53      150.93    106.28 o 
  -1   6   8      583.49      817.59     89.27 o 
   0   6   8     1305.28     1352.74     69.85 o 
   1   6   8     1740.65     1600.39     91.10 o 
   2   6   8     4309.93     4303.90    235.34 o 
   3   6   8     7584.73     7678.65    410.00 o 
   4   6   8     4549.06     4464.98    255.40 o 
   5   6   8     1245.85     1410.16    123.44 o 
   6   6   8     1686.85     1984.97    235.56 o 
   7   6   8      722.46      785.80    106.44 o 
   8   6   8       76.61       39.68     48.60 o 
  -4   7   8       39.46       83.92     38.91 o 
  -3   7   8       34.31       93.41     42.41 o 
  -2   7   8       76.31      102.51     74.77 o 
  -1   7   8     1264.97     1174.81     75.36 o 
   0   7   8     1719.64     1578.30     82.54 o 
   1   7   8      816.08      804.62     47.49 o 
   2   7   8     1841.23     1865.16    263.93 o 
   3   7   8     3467.37     3242.98    375.22 o 
   4   7   8     1898.98     1856.42    138.94 o 
   5   7   8      683.45      700.13     80.93 o 
   6   7   8      519.67      725.78    169.11 o 
   7   7   8      489.84      570.23     93.15 o 
  -4   8   8       75.91       12.59     50.51 o 
  -3   8   8      134.12       49.06     39.03 o 
  -2   8   8      113.43       20.88     31.47 o 
  -1   8   8     1246.78     1186.89     75.47 o 
   0   8   8     1031.01      854.71     78.21 o 
   1   8   8     1116.52     1121.14    101.16 o 
   2   8   8     1928.06     2026.80    139.25 o 
   3   8   8     2968.40     3162.15    195.89 o 
   4   8   8     1375.84     1644.71    135.04 o 
   5   8   8      281.27      378.91     72.50 o 
   6   8   8      230.29      400.49     73.06 o 
   7   8   8       22.36       38.01     51.86 o 
  -3   9   8      200.45        5.13     48.48 o 
  -2   9   8      394.54      228.54     65.69 o 
  -1   9   8      920.75      849.00    127.86 o 
   0   9   8     1135.96     1145.65    107.03 o 
   1   9   8      179.36      117.33     48.58 o 
   2   9   8      156.40      215.24     55.85 o 
   3   9   8      244.37      284.04     90.91 o 
   4   9   8        6.48       17.51     39.48 o 
   5   9   8      274.31      384.84     94.98 o 
   6   9   8      353.68      340.64     76.38 o 
  -2  10   8        6.15        0.00     56.49 o 
  -1  10   8        4.33        0.00     41.65 o 
   0  10   8       58.61       93.25     50.96 o 
   1  10   8      679.37      839.39    132.88 o 
   2  10   8      639.47      687.88     94.66 o 
   3  10   8      369.89      240.40     57.13 o 
   4  10   8      462.00      254.58     85.32 o 
   5  10   8      519.38      554.88    174.91 o 
  -1  11   8      271.32      417.14    138.40 o 
   0  11   8      530.90      764.82    212.54 o 
   1  11   8      618.74      600.12     70.80 o 
   2  11   8      508.51      462.89     84.68 o 
   3  11   8      305.19      166.89     54.36 o 
   4  11   8       99.28      104.65    110.26 o 
   0  -7   9        8.51        0.00     75.04 o 
   1  -7   9      216.08      649.69    185.68 o 
   2  -7   9      123.46       93.06     65.67 o 
   3  -7   9      338.89      432.48    206.85 o 
  -1  -6   9      252.29      310.04    134.71 o 
   0  -6   9     1107.51     1463.99    178.10 o 
   1  -6   9     2426.71     2892.25    216.96 o 
   2  -6   9     1049.78     1257.88    128.48 o 
   3  -6   9      990.60     1016.19    251.33 o 
   4  -6   9     1100.27     1239.46    178.08 o 
   5  -6   9      606.58      581.76    112.72 o 
  -2  -5   9      618.52      931.68    148.19 o 
  -1  -5   9      749.96      710.01    131.53 o 
   0  -5   9     1895.71     2357.04    219.76 o 
   1  -5   9     1930.06     2309.57    217.64 o 
   2  -5   9      892.47      870.38     88.76 o 
   3  -5   9      426.88      496.32     87.40 o 
   4  -5   9      615.79      781.11    107.09 o 
   5  -5   9      287.05      233.05     74.16 o 
   6  -5   9        1.00       24.83     59.68 o 
  -3  -4   9      849.11      977.99    199.84 o 
  -2  -4   9      751.58      802.46    132.50 o 
  -1  -4   9      872.89      698.05    106.15 o 
   0  -4   9     1720.42     1989.48    184.69 o 
   1  -4   9     3422.51     4501.67    287.89 o 
   2  -4   9      947.18     1060.02    178.57 o 
   3  -4   9      291.78      291.27     49.99 o 
   4  -4   9      596.56      625.96     68.56 o 
   5  -4   9      147.03      287.55     67.76 o 
   6  -4   9       77.72      147.73     58.51 o 
   7  -4   9      204.25      364.37    144.59 o 
  -3  -3   9     1366.13     1375.58    163.82 o 
  -2  -3   9     1083.56     1061.22    200.53 o 
  -1  -3   9      665.24      680.21     91.11 o 
   0  -3   9     2025.18     2208.21    179.47 o 
   1  -3   9     1356.54     1783.75    190.75 o 
   2  -3   9      108.42      222.24     56.42 o 
   3  -3   9      497.56      581.47     75.80 o 
   4  -3   9      121.40      140.28     78.47 o 
   5  -3   9      501.26      409.25     99.11 o 
   6  -3   9     1775.82     1853.40    121.44 o 
   7  -3   9     1160.62     1320.80    302.83 o 
  -4  -2   9      159.07      291.30    131.59 o 
  -3  -2   9      313.39      434.33     84.53 o 
  -2  -2   9      180.99      181.48    128.50 o 
  -1  -2   9      146.14      235.87     58.61 o 
   0  -2   9        8.46        0.00     43.91 o 
   1  -2   9      261.40      289.03     57.71 o 
   2  -2   9     1027.99      977.48     81.02 o 
   3  -2   9     3305.40     3672.58    473.56 o 
   4  -2   9     1744.25     1606.97    159.86 o 
   5  -2   9      809.32      781.50    113.55 o 
   6  -2   9     1674.19     1793.07    122.52 o 
   7  -2   9      842.92      850.82    350.41 o 
   8  -2   9      124.95      167.05    145.34 o 
  -4  -1   9       64.51       68.18    103.67 o 
  -3  -1   9        3.62       22.18    114.70 o 
  -2  -1   9      411.34      502.81     82.99 o 
  -1  -1   9     1351.32     1205.11    112.95 o 
   0  -1   9     1047.97      964.39    108.71 o 
   1  -1   9       28.36      113.54     39.42 o 
   2  -1   9     1952.98     1783.50    106.60 o 
   3  -1   9     2255.00     2219.14    119.35 o 
   4  -1   9      609.07      506.25     45.10 o 
   5  -1   9      220.31      164.76     60.58 o 
   6  -1   9      876.82      723.19     93.83 o 
   7  -1   9      841.92      823.48    151.73 o 
   8  -1   9       25.64        0.00    107.73 o 
  -4   0   9      414.26      458.02     97.32 o 
  -3   0   9      182.16      201.58    128.11 o 
  -2   0   9      623.31      490.34     90.40 o 
  -1   0   9     2074.14     1962.47    161.35 o 
   0   0   9     1149.06     1087.64     65.19 o 
   1   0   9      104.27      211.53     35.59 o 
   2   0   9     2500.10     2484.94    151.02 o 
   3   0   9     1717.37     1633.24    127.25 o 
   4   0   9     1096.68     1109.90    113.80 o 
   5   0   9      153.39      249.34     55.45 o 
   6   0   9      540.39      767.53    229.64 o 
   7   0   9      298.81      354.94     83.31 o 
   8   0   9       12.57        0.00     86.80 o 
  -4   1   9      971.75     1023.65    133.67 o 
  -3   1   9      734.32      697.96    100.36 o 
  -2   1   9     1395.54     1412.45    130.00 o 
  -1   1   9     3154.95     3065.07    431.35 o 
   0   1   9     1374.99     1378.71     75.49 o 
   1   1   9      255.30      235.93     41.17 o 
   2   1   9       84.50      163.24     26.08 o 
   3   1   9      601.81      512.07     69.16 o 
   4   1   9      135.63      137.22     70.16 o 
   5   1   9      988.01     1042.14    138.03 o 
   6   1   9      304.36      400.08     71.34 o 
   7   1   9      104.71       84.32     53.05 o 
   8   1   9      462.98      536.13    104.97 o 
  -4   2   9     1039.15     1207.01    194.67 o 
  -3   2   9      286.56      179.68     64.01 o 
  -2   2   9      550.41      606.94    104.09 o 
  -1   2   9      484.79      554.21     96.02 o 
   0   2   9      164.24      191.06     32.01 o 
   1   2   9     2169.59     2156.92     90.25 o 
   2   2   9     3793.70     3520.84    213.33 o 
   3   2   9      461.71      403.58     58.79 o 
   4   2   9     5059.03     5107.83    455.74 o 
   5   2   9     3304.19     3747.93    300.96 o 
   6   2   9      764.12      848.54     93.65 o 
   7   2   9      227.26      263.03    102.73 o 
   8   2   9      334.35      403.86     93.97 o 
  -4   3   9      241.46      213.89    147.89 o 
  -3   3   9       20.64       84.49     53.50 o 
  -2   3   9      378.45      325.67    106.68 o 
  -1   3   9      180.30      259.30     54.92 o 
   0   3   9     1611.11     1510.69     76.96 o 
   1   3   9     6783.71     6152.24    250.99 o 
   2   3   9     3584.58     3654.25    349.61 o 
   3   3   9     2362.34     2079.28    139.10 o 
   4   3   9     2288.05     2152.46    225.85 o 
   5   3   9     2569.10     2496.18    181.06 o 
   6   3   9      572.73      490.51    114.83 o 
   7   3   9       55.93        0.00     46.81 o 
   8   3   9      149.61      221.43     86.24 o 
  -4   4   9        9.72      255.33    189.11 o 
  -3   4   9      334.17      381.05     75.69 o 
  -2   4   9      854.66      974.52     92.85 o 
  -1   4   9      626.88      589.51    183.67 o 
   0   4   9     2501.12     2454.69    111.52 o 
   1   4   9     7274.74     6869.51    223.12 o 
   2   4   9     4511.14     4040.55    221.54 o 
   3   4   9     3638.64     3402.42    215.39 o 
   4   4   9     2529.15     2439.68    161.93 o 
   5   4   9     3307.08     3424.08    223.64 o 
   6   4   9      608.50      474.96     78.21 o 
   7   4   9        3.48        0.00     52.78 o 
   8   4   9       35.35        1.99     43.71 o 
  -4   5   9      117.12       86.97     58.37 o 
  -3   5   9      989.79      916.08    104.12 o 
  -2   5   9     1792.81     2239.98    143.50 o 
  -1   5   9     1916.97     1921.51    195.38 o 
   0   5   9     4435.69     4456.32    181.49 o 
   1   5   9     7012.63     7040.78    447.49 o 
   2   5   9     5739.15     5355.71    293.97 o 
   3   5   9     1317.86     1266.01    209.06 o 
   4   5   9     1043.03     1410.06    113.67 o 
   5   5   9      613.27      663.05     83.50 o 
   6   5   9       76.25       64.35     46.84 o 
   7   5   9      437.88      568.01    163.65 o 
   8   5   9      243.70      307.29    101.18 o 
  -4   6   9      276.65      342.26     83.07 o 
  -3   6   9      937.18      977.21     92.09 o 
  -2   6   9     1553.79     1491.66    111.21 o 
  -1   6   9      769.31      785.95     62.42 o 
   0   6   9      569.60      522.60     45.31 o 
   1   6   9     1742.76     1868.53    128.92 o 
   2   6   9      420.59      540.66     80.09 o 
   3   6   9      263.02      328.71     60.39 o 
   4   6   9      241.67      318.54     58.49 o 
   5   6   9      183.22      145.38     50.78 o 
   6   6   9      636.49      794.60     96.99 o 
   7   6   9     1027.21     1182.71    125.12 o 
   8   6   9      368.61      296.19     74.78 o 
  -3   7   9      135.87       26.85     55.84 o 
  -2   7   9       58.60      148.03     39.37 o 
  -1   7   9       26.01        0.00     29.71 o 
   0   7   9       30.93       40.90     25.33 o 
   1   7   9        4.14       43.23     38.61 o 
   2   7   9       56.00       11.69     34.53 o 
   3   7   9      626.90      755.74     86.48 o 
   4   7   9      387.86      397.74     68.49 o 
   5   7   9      213.77      102.67     46.24 o 
   6   7   9      494.78      655.74    173.56 o 
   7   7   9      602.53      820.06    156.51 o 
  -3   8   9        0.72       74.74     55.39 o 
  -2   8   9       27.52        0.00     34.47 o 
  -1   8   9      303.63      208.89     45.12 o 
   0   8   9      357.05      443.85     82.71 o 
   1   8   9      117.62       42.91     44.20 o 
   2   8   9      299.76      255.26     56.80 o 
   3   8   9     1019.64     1025.44    101.86 o 
   4   8   9      923.40      753.22     98.96 o 
   5   8   9      455.80      198.21     67.14 o 
   6   8   9      458.83      414.08     85.80 o 
   7   8   9      664.59      785.79    106.94 o 
  -2   9   9      367.19      270.20     94.03 o 
  -1   9   9     1143.08     1070.84    122.72 o 
   0   9   9     1523.41     1385.69    141.17 o 
   1   9   9      614.18      536.85     71.98 o 
   2   9   9      850.81      752.00     89.98 o 
   3   9   9     1148.18     1168.57    114.94 o 
   4   9   9      526.02      404.66    102.39 o 
   5   9   9       77.04       26.31     44.60 o 
   6   9   9       19.95       65.99     63.88 o 
  -1  10   9      926.33      819.63    201.80 o 
   0  10   9      543.09      641.08     81.61 o 
   1  10   9      200.36      305.97     75.40 o 
   2  10   9        8.81        0.00     40.36 o 
   3  10   9        4.34       34.53     87.38 o 
   4  10   9       20.19       82.26     58.70 o 
   5  10   9      334.74      493.97    101.77 o 
   1  11   9       62.72       61.23     86.81 o 
   2  11   9      286.47      327.93    180.85 o 
   3  11   9       96.12       22.60     49.75 o 
   1  -6  10        0.22        0.00     70.79 o 
   2  -6  10       42.25        0.00    105.80 o 
   3  -6  10      110.99       35.75    108.52 o 
  -1  -5  10       28.71      155.76     76.88 o 
   0  -5  10      115.81      138.10     71.78 o 
   1  -5  10      488.02      543.59    148.33 o 
   2  -5  10      454.56      481.72     97.82 o 
   3  -5  10      416.06      404.72     70.53 o 
   4  -5  10      740.42      774.55    125.82 o 
   5  -5  10     1044.33      959.23    141.00 o 
  -2  -4  10       32.45       10.51     55.48 o 
  -1  -4  10       14.13        0.00     53.02 o 
   0  -4  10      419.00      340.66    118.66 o 
   1  -4  10     1508.04     1615.08    196.34 o 
   2  -4  10      705.66      807.89    102.44 o 
   3  -4  10      713.91      750.48    111.09 o 
   4  -4  10     1728.25     1832.83    151.05 o 
   5  -4  10     1247.30     1411.04    231.24 o 
   6  -4  10      411.70      509.91    166.35 o 
  -2  -3  10      420.44      102.78     61.00 o 
  -1  -3  10      449.83      374.60    107.03 o 
   0  -3  10     1156.61     1068.99    234.53 o 
   1  -3  10     2314.38     2304.64    166.49 o 
   2  -3  10     1536.05     1651.16    139.11 o 
   3  -3  10      772.88      837.79    107.01 o 
   4  -3  10     1013.75     1269.06    170.74 o 
   5  -3  10      571.46      803.61     84.92 o 
   6  -3  10       25.81        0.00    119.74 o 
   7  -3  10       17.39        0.00    156.56 o 
  -3  -2  10      836.50      587.91    112.30 o 
  -2  -2  10      498.62      503.36     91.15 o 
  -1  -2  10      363.75      222.16    101.20 o 
   0  -2  10      221.64      346.76    107.58 o 
   1  -2  10     1119.02     1097.01    101.60 o 
   2  -2  10       30.26        0.00     61.44 o 
   3  -2  10      161.18      327.91     54.07 o 
   4  -2  10        2.20        0.00     43.69 o 
   5  -2  10        1.32       10.63     53.16 o 
   6  -2  10      306.64      407.23    186.49 o 
   7  -2  10      454.61      598.75    208.63 o 
  -3  -1  10      284.97      252.28     83.15 o 
  -2  -1  10       50.40       33.95     52.48 o 
  -1  -1  10      297.99      408.29     81.01 o 
   0  -1  10       57.58      106.67     55.24 o 
   1  -1  10       32.03        0.00     44.30 o 
   2  -1  10      411.81      414.75     53.04 o 
   3  -1  10     1316.24     1564.40    143.10 o 
   4  -1  10      231.60       40.39     47.26 o 
   5  -1  10       64.24      141.25     58.30 o 
   6  -1  10      542.25      490.36    154.37 o 
   7  -1  10      434.74      362.48    199.13 o 
  -3   0  10        3.52        0.00     48.58 o 
  -2   0  10        7.77        0.00     46.12 o 
  -1   0  10     1464.02     1519.40    207.77 o 
   0   0  10      574.87      622.25     54.69 o 
   1   0  10      856.75      816.88    103.06 o 
   2   0  10     1024.44      932.09     91.93 o 
   3   0  10     2588.93     2551.65    214.43 o 
   4   0  10     1469.13     1421.76    219.57 o 
   5   0  10      240.97      281.04    103.90 o 
   6   0  10      762.62      670.58    114.00 o 
   7   0  10      715.64      596.13     94.71 o 
   8   0  10      101.47       47.73    109.10 o 
  -4   1  10       98.54      246.32     85.59 o 
  -3   1  10      106.94        9.53     50.66 o 
  -2   1  10     1092.83     1193.38    303.43 o 
  -1   1  10     2833.43     2469.95    503.62 o 
   0   1  10     4273.84     4052.02    434.24 o 
   1   1  10     2345.48     2138.32    121.05 o 
   2   1  10     3892.04     3777.63    162.39 o 
   3   1  10     4955.04     4820.38    358.52 o 
   4   1  10     1247.03     1241.03    202.78 o 
   5   1  10      166.74      199.17     67.61 o 
   6   1  10      189.24      122.96     69.21 o 
   7   1  10      156.00      174.72     61.85 o 
   8   1  10       41.05       98.63     63.02 o 
  -4   2  10      659.38      617.39    114.10 o 
  -3   2  10      842.18      768.67    119.83 o 
  -2   2  10     1998.85     1999.42    180.35 o 
  -1   2  10     4310.04     4389.31    210.76 o 
   0   2  10     5207.72     5509.45    430.75 o 
   1   2  10      915.02      835.68     59.90 o 
   2   2  10     1778.57     1693.16    144.38 o 
   3   2  10      928.04      828.30     86.71 o 
   4   2  10        1.05        4.02     48.63 o 
   5   2  10      581.13      727.97     95.00 o 
   6   2  10      305.38      421.67    198.51 o 
   7   2  10      139.63      220.16     67.40 o 
   8   2  10      303.21      445.02     94.92 o 
  -4   3  10      674.54      786.24    136.62 o 
  -3   3  10      513.37      660.31    115.08 o 
  -2   3  10      614.71      665.65     86.47 o 
  -1   3  10     2145.67     2294.06    140.10 o 
   0   3  10     1027.84     1136.74     82.59 o 
   1   3  10       10.49       25.09     37.12 o 
   2   3  10        2.86       16.86     37.13 o 
   3   3  10        0.31       51.58     43.21 o 
   4   3  10      308.14      341.46     59.95 o 
   5   3  10     1546.63     1623.40    239.21 o 
   6   3  10      758.45      924.55    132.13 o 
   7   3  10      215.90       75.54     53.16 o 
   8   3  10      398.28      524.19    100.43 o 
  -3   4  10       82.48        3.80     43.39 o 
  -2   4  10      222.49      279.67     73.69 o 
  -1   4  10      674.02      816.88    116.11 o 
   0   4  10       81.75      147.58     32.31 o 
   1   4  10        7.43        0.00     39.45 o 
   2   4  10      568.61      487.56     78.19 o 
   3   4  10      117.30       58.86     84.30 o 
   4   4  10     1319.15     1155.85    117.13 o 
   5   4  10     2686.99     2804.25    206.90 o 
   6   4  10     1452.44     1497.93    176.19 o 
   7   4  10      647.61      663.54    155.37 o 
   8   4  10      591.29      537.96    156.12 o 
  -3   5  10        3.46       61.23     58.91 o 
  -2   5  10       51.12       20.73     36.54 o 
  -1   5  10        2.13       57.90     54.57 o 
   0   5  10      104.36       26.88     25.04 o 
   1   5  10     1982.05     1883.67    194.11 o 
   2   5  10     2523.43     2553.84    173.88 o 
   3   5  10     1463.81     1259.16    114.15 o 
   4   5  10     2417.98     2358.80    170.30 o 
   5   5  10     3434.00     3694.97    264.78 o 
   6   5  10     1408.62     1412.10    140.74 o 
   7   5  10      225.19      390.68     88.17 o 
  -3   6  10      438.82      294.26    172.76 o 
  -2   6  10      878.01      885.99    106.11 o 
  -1   6  10      595.13      423.72     75.22 o 
   0   6  10      681.05      545.59    111.35 o 
   1   6  10     2425.35     2010.72    156.30 o 
   2   6  10     1346.79     1228.63    117.65 o 
   3   6  10      449.50      523.47     90.95 o 
   4   6  10      556.63      513.58     76.27 o 
   5   6  10      477.30      646.22     88.76 o 
   6   6  10       91.10       96.74     50.34 o 
   7   6  10       12.63        0.00     44.04 o 
  -2   7  10      562.50      648.24    164.99 o 
  -1   7  10      148.39       33.11     60.76 o 
   0   7  10       89.87        2.50     48.06 o 
   1   7  10      139.70      233.03     64.53 o 
   2   7  10       80.17        5.59     42.84 o 
   3   7  10       24.82      144.27    121.88 o 
   4   7  10       17.61       12.25     42.53 o 
   5   7  10       17.90      227.68     64.14 o 
   6   7  10        5.01        0.00     54.40 o 
   7   7  10       61.62       43.52     64.06 o 
  -2   8  10      181.65      328.19    186.64 o 
  -1   8  10        1.24       16.94     48.23 o 
   0   8  10       34.97       62.00     46.89 o 
   1   8  10       15.41      101.37     50.65 o 
   2   8  10       25.82       11.33     41.68 o 
   3   8  10      281.26      309.06     69.60 o 
   4   8  10      355.04      422.37    148.51 o 
   5   8  10       37.43        4.75    126.72 o 
   6   8  10      171.10       90.96     57.56 o 
  -1   9  10      109.45      368.14     95.78 o 
   0   9  10      385.67      511.19     83.82 o 
   1   9  10      590.08      702.00    113.07 o 
   2   9  10      791.40      740.05     97.31 o 
   3   9  10     1473.32     1591.65    162.82 o 
   4   9  10     1353.26     1396.93    137.49 o 
   5   9  10      544.26      471.45     95.02 o 
   0  10  10     1351.91     1455.22    149.05 o 
   1  10  10     1398.44     1505.45    199.82 o 
   2  10  10     1044.49      899.86    112.52 o 
   3  10  10     1408.04     1476.60    148.75 o 
   4  10  10      572.70      601.43    113.26 o 
   2  -5  11       80.42       72.37     81.14 o 
   3  -5  11       98.19      283.01    112.80 o 
   0  -4  11        7.11        0.00     52.59 o 
   1  -4  11       15.75       15.89     79.44 o 
   2  -4  11        8.68       42.22     50.26 o 
   3  -4  11        2.76       11.88     54.51 o 
   4  -4  11      163.19      117.06    126.75 o 
   5  -4  11      532.57      803.59    230.76 o 
  -1  -3  11        2.31       33.52     54.84 o 
   0  -3  11      197.63      328.31     76.60 o 
   1  -3  11      815.27      884.27    101.36 o 
   2  -3  11      598.71      587.06     85.67 o 
   3  -3  11      526.87      319.57     78.44 o 
   4  -3  11      759.53      486.23     98.42 o 
   5  -3  11     1283.87     1060.18    137.23 o 
   6  -3  11      434.72      632.46    223.36 o 
  -2  -2  11      713.30      846.45    137.45 o 
  -1  -2  11      553.54      604.37    256.18 o 
   0  -2  11     1212.33     1323.52    138.10 o 
   1  -2  11     2231.90     2267.48    247.59 o 
   2  -2  11      937.39      861.00     96.08 o 
   3  -2  11      294.36      242.97    116.12 o 
   4  -2  11      490.42      388.84    193.34 o 
   5  -2  11      262.47      304.75     83.67 o 
   6  -2  11       26.59       34.45     65.39 o 
  -2  -1  11     1087.19      820.38    156.63 o 
  -1  -1  11      485.36      445.43    102.19 o 
   0  -1  11      646.76      524.92    115.21 o 
   1  -1  11      804.70      719.69    126.63 o 
   2  -1  11      197.03      225.17     73.72 o 
   3  -1  11       98.66      184.46     85.07 o 
   4  -1  11       18.72       56.56     56.25 o 
   5  -1  11        4.82       87.95     60.94 o 
   6  -1  11      103.03      570.39    407.53 o 
   7  -1  11      169.51      230.58    169.39 o 
  -2   0  11      426.24      612.16    289.09 o 
  -1   0  11      329.33      417.44     74.34 o 
   0   0  11       66.85      155.08     85.70 o 
   1   0  11      336.91      313.84     51.31 o 
   2   0  11        1.01        0.00     52.19 o 
   3   0  11      564.01      774.37    101.14 o 
   4   0  11      272.72      349.20     82.25 o 
   5   0  11      125.69       56.03     54.85 o 
   6   0  11      523.85      721.64    117.78 o 
   7   0  11      650.92      530.46    102.22 o 
  -3   1  11      390.85      479.86     94.11 o 
  -2   1  11      335.39      781.58    355.15 o 
  -1   1  11        4.16        5.50     77.11 o 
   0   1  11       54.94       51.63     31.99 o 
   1   1  11       51.39      150.63    106.75 o 
   2   1  11      816.89      887.76    122.06 o 
   3   1  11     3042.48     3043.01    234.09 o 
   4   1  11     2362.46     2437.59    203.32 o 
   5   1  11     1332.08     1286.54    158.89 o 
   6   1  11     1478.81     1815.22    190.98 o 
   7   1  11     1194.40     1205.19    454.46 o 
  -3   2  11        3.95       40.19     64.44 o 
  -2   2  11       18.99        0.00     57.74 o 
  -1   2  11     1259.03     1215.17     95.93 o 
   0   2  11     1251.03     1268.29     89.19 o 
   1   2  11     1450.06     1286.53    160.67 o 
   2   2  11     2865.34     2732.05    210.66 o 
   3   2  11     4620.88     4328.58    283.14 o 
   4   2  11     3101.31     3478.87    256.50 o 
   5   2  11      673.79      810.11    338.12 o 
   6   2  11      612.47      953.72    129.31 o 
   7   2  11      440.49      623.86    166.94 o 
  -3   3  11       90.76       51.12     59.88 o 
  -2   3  11      348.43      332.57     90.15 o 
  -1   3  11     1155.15     1172.47    172.29 o 
   0   3  11     1474.50     1471.75    233.09 o 
   1   3  11     1042.00      902.19    101.00 o 
   2   3  11     1095.67     1010.45    189.30 o 
   3   3  11     1963.35     1888.44    181.64 o 
   4   3  11      735.11      727.00     94.39 o 
   5   3  11      114.48       59.87     50.43 o 
   6   3  11       45.85        8.51     48.67 o 
   7   3  11       62.67      175.53    100.76 o 
  -2   4  11      208.03      149.65     66.78 o 
  -1   4  11      424.91      496.47     95.54 o 
   0   4  11      977.22     1209.85    122.51 o 
   1   4  11      186.90      320.26    190.33 o 
   2   4  11      301.20      413.53     72.72 o 
   3   4  11      980.49     1102.59    113.17 o 
   4   4  11      375.19      545.83    209.79 o 
   5   4  11       16.73       87.20     54.09 o 
   6   4  11       11.30      187.05    192.98 o 
   7   4  11        2.07       17.71     62.39 o 
  -2   5  11       26.92       17.59     42.98 o 
  -1   5  11      253.00      265.71    164.96 o 
   0   5  11      275.54      428.49     83.78 o 
   1   5  11       45.93       76.54     73.44 o 
   2   5  11       10.15        0.00     56.96 o 
   3   5  11        3.79        3.49     77.11 o 
   4   5  11      116.25       23.83     44.39 o 
   5   5  11      880.45      947.04    114.66 o 
   6   5  11      518.96      594.02    101.95 o 
   7   5  11      256.18       65.40    149.83 o 
  -2   6  11      135.79      337.38     97.66 o 
  -1   6  11       93.43      157.12     65.73 o 
   0   6  11      404.55      499.25    108.81 o 
   1   6  11     1008.85     1021.60    118.02 o 
   2   6  11     1475.73     1259.15    127.23 o 
   3   6  11      781.27      534.94     84.10 o 
   4   6  11      735.70      505.85     83.51 o 
   5   6  11      860.16      884.76    114.22 o 
   6   6  11      490.39      531.43     88.47 o 
   7   6  11      121.95       20.34     58.85 o 
  -1   7  11      678.33      757.90    128.07 o 
   0   7  11      896.67      949.11    194.43 o 
   1   7  11     1525.47     1409.07    213.30 o 
   2   7  11     1108.28     1063.39    216.06 o 
   3   7  11      288.01      367.62     77.77 o 
   4   7  11      106.06       65.72     87.79 o 
   5   7  11      202.89       75.37     54.29 o 
   6   7  11       88.80        0.00     65.50 o 
  -1   8  11      604.73      707.10    117.35 o 
   0   8  11      537.99      556.78    202.46 o 
   1   8  11      750.42      876.86    128.62 o 
   2   8  11      641.53      829.54    109.42 o 
   3   8  11       47.02      137.03     63.71 o 
   4   8  11       19.35        0.00     52.90 o 
   5   8  11       31.39        7.10     58.23 o 
   0   9  11      310.70      309.98    128.33 o 
   1   9  11      259.36      309.68    105.06 o 
   2   9  11      184.39      318.42     85.10 o 
   3   9  11       38.92      112.51     59.96 o 
   4   9  11      173.60       91.10     61.42 o 
   1  -3  12        9.35        0.00     67.81 o 
   2  -3  12        6.45       49.13    109.08 o 
   3  -3  12        5.27      134.80     85.65 o 
   4  -3  12      151.55       72.29     67.04 o 
   0  -2  12      133.41      153.35     77.52 o 
   1  -2  12      688.45     1109.81    150.41 o 
   2  -2  12     1001.61     1139.02    252.68 o 
   3  -2  12      612.81      638.24    129.36 o 
   4  -2  12      752.66      635.70    267.71 o 
   5  -2  12     1387.25     1466.88    245.64 o 
  -1  -1  12      256.49      214.60    132.19 o 
   0  -1  12      740.85      690.35    114.67 o 
   1  -1  12     1973.23     1890.63    255.63 o 
   2  -1  12     1470.29     1703.49    190.02 o 
   3  -1  12      716.53      712.76    119.08 o 
   4  -1  12      688.67      641.21    110.58 o 
   5  -1  12      753.43      883.29    169.16 o 
   6  -1  12      104.81       70.74     68.95 o 
  -1   0  12      544.43      491.75     92.01 o 
   0   0  12      740.08      876.50    330.37 o 
   1   0  12     1806.03     1782.44    158.84 o 
   2   0  12     1229.51     1518.91    349.49 o 
   3   0  12      434.90      616.10    106.38 o 
   4   0  12      442.85      559.79     97.78 o 
   5   0  12      230.22      322.90     96.32 o 
   6   0  12       61.36        0.00     57.60 o 
  -1   1  12      340.86      427.78    172.92 o 
   0   1  12      719.50      591.32     83.35 o 
   1   1  12     1353.12     1535.60    187.99 o 
   2   1  12      869.50     1059.42    131.66 o 
   3   1  12       37.31       25.18    157.53 o 
   4   1  12        0.13       35.68     51.62 o 
   5   1  12       29.41      115.13    158.11 o 
   6   1  12      168.34      236.50     82.82 o 
  -1   2  12      105.42       51.93     89.92 o 
   0   2  12       30.50       75.58     87.19 o 
   1   2  12      122.31      187.03     64.11 o 
   2   2  12        1.54        0.00     52.79 o 
   3   2  12      490.34      522.89    161.54 o 
   4   2  12      582.32      532.60    102.72 o 
   5   2  12      405.36      246.68     84.17 o 
   6   2  12      642.91      683.66    118.41 o 
  -1   3  12       97.75       91.47    110.46 o 
   0   3  12      379.00      304.89    122.92 o 
   1   3  12      170.88      110.98     54.78 o 
   2   3  12      257.02      198.84     60.98 o 
   3   3  12     1002.53      837.24    103.41 o 
   4   3  12      857.19      594.95     93.16 o 
   5   3  12      333.06       32.72     55.49 o 
   6   3  12      271.72      177.34    106.03 o 
  -1   4  12      640.43      669.53    205.20 o 
   0   4  12      643.41      675.86    210.64 o 
   1   4  12      199.47      254.78     78.53 o 
   2   4  12      319.43      347.98     94.99 o 
   3   4  12      805.75      938.57    169.19 o 
   4   4  12      607.09      552.45    110.94 o 
   5   4  12       62.63       90.25     74.99 o 
   6   4  12      202.06      197.02     82.33 o 
  -1   5  12      732.89     1007.55    308.04 o 
   0   5  12      798.23      695.64    139.69 o 
   1   5  12      342.37      529.87    115.93 o 
   2   5  12      141.94       51.75     87.40 o 
   3   5  12      408.19      385.59     86.64 o 
   4   5  12       87.19       57.88     56.00 o 
   5   5  12        0.30        0.00     60.26 o 
   6   5  12       11.80        0.00    112.57 o 
  -1   6  12      379.70      487.29    124.02 o 
   0   6  12      248.73      421.68    136.85 o 
   1   6  12        0.52      129.28     68.68 o 
   2   6  12      116.85      233.06     71.22 o 
   3   6  12       98.88        0.00     51.19 o 
   4   6  12      211.91      259.07     73.66 o 
   5   6  12      623.79      744.70    113.54 o 
   6   6  12      586.89      836.90    121.84 o 
   0   7  12       22.35      148.35     91.45 o 
   1   7  12      497.62      649.57    144.85 o 
   2   7  12      810.24      730.56    111.53 o 
   3   7  12      736.48      753.90    111.02 o 
   4   7  12      537.15      832.65    129.83 o 
   5   7  12      951.12      911.34    129.28 o 
   1   8  12      679.89      613.45    109.94 o 
   2   8  12     1167.77     1060.07    140.18 o 
   3   8  12      688.81      643.03    108.40 o 
   4   8  12      586.49      491.33    111.18 o 
   2  -1  13      126.13      127.39     73.90 o 
   3  -1  13      145.46      228.36     92.85 o 
   1   0  13      310.29      153.92    112.04 o 
   2   0  13      520.69      708.80    228.82 o 
   3   0  13      346.18      177.63     86.02 o 
   4   0  13      419.07      324.91    136.49 o 
   0   1  13      212.33      129.08     98.85 o 
   1   1  13      783.93      616.03    110.16 o 
   2   1  13      884.32      956.15    140.14 o 
   3   1  13      482.99      466.30    157.84 o 
   4   1  13      563.26      531.24    101.59 o 
   5   1  13      841.26      763.74    207.01 o 
   0   2  13      197.72       16.67     80.24 o 
   1   2  13      563.45      614.52    268.40 o 
   2   2  13      486.82      526.01    153.96 o 
   3   2  13       65.58        0.00    137.19 o 
   4   2  13       27.89       63.70     62.29 o 
   5   2  13       42.63        0.00     66.45 o 
   0   3  13        0.99        0.00     85.25 o 
   1   3  13        7.71        0.00     45.54 o 
   2   3  13        2.37        0.00     73.43 o 
   3   3  13      186.33      129.21    196.14 o 
   4   3  13      292.71      395.45    101.06 o 
   5   3  13       15.01        0.95     56.20 o 
   0   4  13      229.02      217.28     78.70 o 
   1   4  13      136.87      152.57     73.24 o 
   2   4  13      195.37      240.94     77.33 o 
   3   4  13      628.67      495.56    101.95 o 
   4   4  13      459.80      596.61    108.78 o 
   5   4  13      242.34      178.50     85.67 o 
   1   5  13      603.46      907.10    361.12 o 
   2   5  13      672.87      668.66    111.09 o 
   3   5  13     1188.92     1272.81    154.53 o 
   4   5  13      848.63      969.62    132.36 o 
   5   5  13      428.81      373.37     89.05 o 
   1   6  13      903.24      860.78    133.19 o 
   2   6  13      818.63      679.03    111.26 o 
   3   6  13      642.22      616.24    110.05 o 
   4   6  13      489.81      468.84     99.39 o 
                                                 
